# Supplementary material for: Bis[(E)-4-bromo-2-(methoxy­imino­meth­yl)phenolato-κ2 N,O 1]copper(II)
Source: Acta Crystallogr Sect E Struct Rep Online. 2009 Nov 18;65(Pt 12):m1599. doi: 10.1107/S1600536809047989 (PMC2971867; doi:10.1107/S1600536809047989)
Supplement: Supplementary file 1 [file e-65-m1599-sup1.cif]

##############################################################################
###                                                                        ###
###        Electronic paper (Acta Crystallographica Section E)             ###
###                                                                        ###
##############################################################################
#                                                                            #
# This CIF contains the data in a paper accepted for publication in Acta     #
# Crystallographica Section E. It conforms to the requirements of Notes      #
# for Authors for Section E, and has been peer reviewed under the auspices   #
# of the IUCr Commission on Journals.                                        #
#                                                                            #
# Full details of the Crystallographic Information File format               #
# are given in the paper "The Crystallographic Information File (CIF):       #
# a New Standard Archive File for Crystallography" by S. R. Hall, F. H.      #
# Allen and I. D. Brown [Acta Cryst. (1991), A47, 655-685].                  #
#                                                                            #
# The current version of the core CIF dictionary is obtainable from          #
# ftp://ftp.iucr.org/pub/cif_core.dic. The current version number is 2.4.    #
#                                                                            #
# Software is freely available for graphical display of the structure(s) in  #
# this CIF.  For information consult the CIF home page http://www.iucr.org/  #
# cif/home.html                                                              #
#                                                                            #
# This file may be used for bona fide research purposes within the           #
# scientific community so long as proper attribution is given to the journal # 
# article from which it was obtained.                                        #
#                                                                            #
##############################################################################
                                             
data_global
_audit_creation_method     SHELXL-97
_journal_data_validation_number     ?
_journal_date_recd_electronic     2009-11-05
_journal_date_accepted     2009-11-12
_journal_name_full     'Acta Crystallographica, Section E'
_journal_year     2009
_journal_volume     65
_journal_issue     12
_journal_page_first     m1599
_journal_page_last     m1599
_journal_paper_category     QM
_journal_coeditor_code     HY2253
_publ_contact_author_name     'Lan-Qin chai'
_publ_contact_author_address
;
 School of Chemical and Biological Engineering
 Lanzhou Jiaotong University
 Lanzhou 730070
 People's Republic of China
;
_publ_contact_author_email     chailanqin@163.com
_publ_contact_author_fax     '86 931 4956512'
_publ_contact_author_phone     '86 931 4938795'
_publ_section_title
;\
Bis[(<i>E</i>)-4-bromo-2-(methoxyiminomethyl)phenolato-\k^2^<i>N</i>,\
<i>O</i>^1^]copper(II)
;
loop_
    _publ_author_name
    _publ_author_address
    'Chai, Lan-Qin'
;
 School of Chemical and Biological Engineering
 Lanzhou Jiaotong University
 Lanzhou 730070
 People's Republic of China
;
    'Yao, Jian'
;
 School of Chemical and Biological Engineering
 Lanzhou Jiaotong University
 Lanzhou 730070
 People's Republic of China
;
    'Gong, Shang-Sheng'
;
 School of Chemical and Biological Engineering
 Lanzhou Jiaotong University
 Lanzhou 730070
 People's Republic of China
;
data_I
_audit_creation_method     SHELXL-97
_chemical_name_systematic
;
Bis[(<i>E</i>)-4-bromo-2-(methoxyiminomethyl)phenolato-
\k^2^<i>N</i>,<i>O</i>^1^]copper(II)
;
_chemical_name_common     ?
_chemical_formula_moiety     'C16 H14 Br2 Cu N2 O4'
_chemical_formula_sum     'C16 H14 Br2 Cu N2 O4'
_chemical_formula_iupac     '[Cu (C8 H7 Br N O2)2]'
_chemical_formula_weight     521.65
_chemical_melting_point     ?
_symmetry_cell_setting     Monoclinic
_symmetry_space_group_name_H-M     'C 2/c'
_symmetry_space_group_name_Hall     '-C 2yc'
loop_
    _symmetry_equiv_pos_as_xyz
    'x, y, z'
    '-x, y, -z+1/2'
    'x+1/2, y+1/2, z'
    '-x+1/2, y+1/2, -z+1/2'
    '-x, -y, -z'
    'x, -y, z-1/2'
    '-x+1/2, -y+1/2, -z'
    'x+1/2, -y+1/2, z-1/2'
_cell_length_a     24.691(3)
_cell_length_b     3.8623(5)
_cell_length_c     20.260(2)
_cell_angle_alpha     90.00
_cell_angle_beta     117.453(2)
_cell_angle_gamma     90.00
_cell_volume     1714.4(3)
_cell_formula_units_Z     4
_cell_measurement_reflns_used     1233
_cell_measurement_theta_min     2.169
_cell_measurement_theta_max     23.408
_cell_measurement_temperature     298(2)
_exptl_crystal_description     needle-like
_exptl_crystal_colour     dark-brown
_exptl_crystal_size_max     0.40
_exptl_crystal_size_mid     0.12
_exptl_crystal_size_min     0.11
_exptl_crystal_density_diffrn     2.021
_exptl_crystal_density_meas     ?
_exptl_crystal_density_method     'not measured'
_exptl_crystal_F_000     1020
_exptl_absorpt_coefficient_mu     5.959
_exptl_absorpt_correction_type     multi-scan
_exptl_absorpt_process_details     '(SADABS; Sheldrick, 1996)'
_exptl_absorpt_correction_T_min     0.1991
_exptl_absorpt_correction_T_max     0.5602
_diffrn_ambient_temperature     298(2)
_diffrn_radiation_type     MoK\a
_diffrn_radiation_wavelength     0.71073
_diffrn_radiation_source     'fine-focus sealed tube'
_diffrn_radiation_monochromator     graphite
_diffrn_measurement_device_type     'Siemens SMART 1000 CCD'
_diffrn_measurement_method     '\f and \w'
_diffrn_detector_area_resol_mean     ?
_diffrn_reflns_number     3981
_diffrn_reflns_av_R_equivalents     0.0402
_diffrn_reflns_av_sigmaI/netI     0.0510
_diffrn_reflns_theta_min     1.86
_diffrn_reflns_theta_max     25.01
_diffrn_reflns_theta_full     25.01
_diffrn_measured_fraction_theta_max     0.999
_diffrn_measured_fraction_theta_full     0.999
_diffrn_reflns_limit_h_min     -21
_diffrn_reflns_limit_h_max     28
_diffrn_reflns_limit_k_min     -4
_diffrn_reflns_limit_k_max     4
_diffrn_reflns_limit_l_min     -24
_diffrn_reflns_limit_l_max     23
_diffrn_standards_number     ?
_diffrn_standards_interval_count     ?
_diffrn_standards_interval_time     ?
_diffrn_standards_decay_%     ?
_reflns_number_total     1521
_reflns_number_gt     1128
_reflns_threshold_expression     I>2\s(I)
_refine_ls_structure_factor_coef     Fsqd
_refine_ls_matrix_type     full
_refine_ls_R_factor_all     0.0500
_refine_ls_R_factor_gt     0.0315
_refine_ls_wR_factor_gt     0.0505
_refine_ls_wR_factor_ref     0.0532
_refine_ls_goodness_of_fit_ref     1.035
_refine_ls_restrained_S_all     1.035
_refine_ls_number_reflns     1521
_refine_ls_number_parameters     116
_refine_ls_number_restraints     0
_refine_ls_hydrogen_treatment     constr
_refine_ls_weighting_scheme     calc
_refine_ls_weighting_details
                 'calc w=1/[\s^2^(Fo^2^)+(0.0126P)^2^] where P=(Fo^2^+2Fc^2^)/3'
_atom_sites_solution_hydrogens     geom
_atom_sites_solution_primary     direct
_atom_sites_solution_secondary     difmap
_refine_ls_shift/su_max     0.000
_refine_ls_shift/su_mean     0.000
_refine_diff_density_max     0.544
_refine_diff_density_min     -0.403
_refine_ls_extinction_method     none
_refine_ls_extinction_coef     ?
loop_
    _atom_type_symbol
    _atom_type_description
    _atom_type_scat_dispersion_real
    _atom_type_scat_dispersion_imag
    _atom_type_scat_source
    'C' 'C' 0.0033 0.0016
                         'International Tables Vol C Tables 4.2.6.8 and 6.1.1.4'
    'H' 'H' 0.0000 0.0000
                         'International Tables Vol C Tables 4.2.6.8 and 6.1.1.4'
    'O' 'O' 0.0106 0.0060
                         'International Tables Vol C Tables 4.2.6.8 and 6.1.1.4'
    'N' 'N' 0.0061 0.0033
                         'International Tables Vol C Tables 4.2.6.8 and 6.1.1.4'
    'Cu' 'Cu' 0.3201 1.2651
                         'International Tables Vol C Tables 4.2.6.8 and 6.1.1.4'
    'Br' 'Br' -0.2901 2.4595
                         'International Tables Vol C Tables 4.2.6.8 and 6.1.1.4'
_computing_data_collection     'SMART (Siemens, 1996)'
_computing_cell_refinement     'SAINT (Siemens, 1996)'
_computing_data_reduction     'SAINT (Siemens, 1996)'
_computing_structure_solution     'SHELXS97 (Sheldrick, 2008)'
_computing_structure_refinement     'SHELXL97 (Sheldrick, 2008)'
_computing_molecular_graphics
           'SHELXTL (Sheldrick, 2008) and Mercury (Macrae <i>et al.</i>,  2006)'
_computing_publication_material     'SHELXTL (Sheldrick, 2008)'
loop_
    _atom_site_type_symbol
    _atom_site_label
    _atom_site_fract_x
    _atom_site_fract_y
    _atom_site_fract_z
    _atom_site_U_iso_or_equiv
    _atom_site_adp_type
    _atom_site_calc_flag
    _atom_site_refinement_flags
    _atom_site_occupancy
    _atom_site_disorder_assembly
    _atom_site_disorder_group
    Cu Cu1 0.5000 0.5000 0.5000 0.0478(2) Uani d S 1 . .
    Br Br1 0.169435(18) 0.60817(11) 0.35138(2) 0.04703(16) Uani d . 1 . .
    N N1 0.46014(14) 0.4521(8) 0.56593(15) 0.0359(8) Uani d . 1 . .
    O O1 0.48859(12) 0.2994(7) 0.63799(13) 0.0454(7) Uani d . 1 . .
    O O2 0.43631(11) 0.8108(7) 0.43906(13) 0.0459(8) Uani d . 1 . .
    C C1 0.54119(19) 0.4966(11) 0.6868(2) 0.0563(13) Uani d . 1 . .
    H H1A 0.5672 0.5306 0.6638 0.084 Uiso calc R 1 . .
    H H1B 0.5632 0.3737 0.7328 0.084 Uiso calc R 1 . .
    H H1C 0.5284 0.7173 0.6964 0.084 Uiso calc R 1 . .
    C C2 0.40218(17) 0.4722(9) 0.54291(19) 0.0353(10) Uani d . 1 . .
    H H2 0.3870 0.3956 0.5747 0.042 Uiso calc R 1 . .
    C C3 0.35910(16) 0.6052(9) 0.47123(18) 0.0303(9) Uani d . 1 . .
    C C4 0.37870(17) 0.7699(10) 0.42340(19) 0.0337(10) Uani d . 1 . .
    C C5 0.33223(17) 0.9004(10) 0.35507(19) 0.0357(10) Uani d . 1 . .
    H H5 0.3434 1.0184 0.3232 0.043 Uiso calc R 1 . .
    C C6 0.27127(17) 0.8574(9) 0.33473(19) 0.0358(10) Uani d . 1 . .
    H H6 0.2418 0.9423 0.2894 0.043 Uiso calc R 1 . .
    C C7 0.25404(16) 0.6861(9) 0.3825(2) 0.0308(9) Uani d . 1 . .
    C C8 0.29692(16) 0.5679(9) 0.45035(19) 0.0323(9) Uani d . 1 . .
    H H8 0.2847 0.4628 0.4826 0.039 Uiso calc R 1 . .
loop_
    _atom_site_aniso_label
    _atom_site_aniso_U_11
    _atom_site_aniso_U_22
    _atom_site_aniso_U_33
    _atom_site_aniso_U_12
    _atom_site_aniso_U_13
    _atom_site_aniso_U_23
    Cu1 0.0365(4) 0.0708(6) 0.0413(4) 0.0207(4) 0.0224(4) 0.0218(4)
    Br1 0.0330(3) 0.0476(3) 0.0530(3) -0.0031(2) 0.0134(2) -0.0005(2)
    N1 0.035(2) 0.044(2) 0.0273(18) 0.0067(17) 0.0131(15) 0.0089(15)
    O1 0.0378(17) 0.057(2) 0.0334(15) 0.0074(14) 0.0095(13) 0.0140(14)
    O2 0.0311(17) 0.064(2) 0.0454(16) 0.0148(15) 0.0198(13) 0.0245(14)
    C1 0.057(3) 0.060(3) 0.037(2) 0.003(2) 0.009(2) -0.001(2)
    C2 0.038(3) 0.036(3) 0.036(2) 0.001(2) 0.020(2) 0.0039(18)
    C3 0.034(2) 0.032(2) 0.026(2) 0.0051(19) 0.0140(18) 0.0016(19)
    C4 0.034(2) 0.037(2) 0.030(2) 0.007(2) 0.015(2) 0.0004(19)
    C5 0.043(3) 0.036(2) 0.033(2) 0.008(2) 0.0216(19) 0.004(2)
    C6 0.036(3) 0.038(3) 0.027(2) 0.009(2) 0.0097(19) 0.003(2)
    C7 0.031(2) 0.024(2) 0.036(2) 0.0008(18) 0.0148(19) -0.0039(18)
    C8 0.039(2) 0.032(2) 0.034(2) 0.000(2) 0.0224(19) 0.0001(19)
loop_
    _geom_bond_atom_site_label_1
    _geom_bond_atom_site_label_2
    _geom_bond_site_symmetry_2
    _geom_bond_distance
    _geom_bond_publ_flag
    Cu1 O2 . 1.910(2) y
    Cu1 N1 . 2.000(3) y
    Br1 C7 . 1.907(4) ?
    N1 C2 . 1.287(4) ?
    N1 O1 . 1.424(3) ?
    O1 C1 . 1.435(4) ?
    O2 C4 . 1.316(4) ?
    C1 H1A . 0.9600 ?
    C1 H1B . 0.9600 ?
    C1 H1C . 0.9600 ?
    C2 C3 . 1.442(5) ?
    C2 H2 . 0.9300 ?
    C3 C8 . 1.399(5) ?
    C3 C4 . 1.418(5) ?
    C4 C5 . 1.422(5) ?
    C5 C6 . 1.375(5) ?
    C5 H5 . 0.9300 ?
    C6 C7 . 1.391(5) ?
    C6 H6 . 0.9300 ?
    C7 C8 . 1.370(5) ?
    C8 H8 . 0.9300 ?
loop_
    _geom_angle_atom_site_label_1
    _geom_angle_atom_site_label_2
    _geom_angle_atom_site_label_3
    _geom_angle_site_symmetry_1
    _geom_angle_site_symmetry_3
    _geom_angle
    _geom_angle_publ_flag
    O2 Cu1 O2 5_666 . 180.000(2) ?
    O2 Cu1 N1 5_666 . 91.27(11) ?
    O2 Cu1 N1 . . 88.73(11) ?
    O2 Cu1 N1 5_666 5_666 88.73(11) ?
    O2 Cu1 N1 . 5_666 91.27(11) ?
    N1 Cu1 N1 . 5_666 180.0000(10)
                                 ?
    C2 N1 O1 . . 109.7(3) ?
    C2 N1 Cu1 . . 124.0(2) ?
    O1 N1 Cu1 . . 124.1(2) ?
    N1 O1 C1 . . 110.4(3) ?
    C4 O2 Cu1 . . 123.8(2) ?
    O1 C1 H1A . . 109.5 ?
    O1 C1 H1B . . 109.5 ?
    H1A C1 H1B . . 109.5 ?
    O1 C1 H1C . . 109.5 ?
    H1A C1 H1C . . 109.5 ?
    H1B C1 H1C . . 109.5 ?
    N1 C2 C3 . . 124.5(3) ?
    N1 C2 H2 . . 117.7 ?
    C3 C2 H2 . . 117.7 ?
    C8 C3 C4 . . 120.8(3) ?
    C8 C3 C2 . . 117.7(3) ?
    C4 C3 C2 . . 121.5(3) ?
    O2 C4 C3 . . 124.1(3) ?
    O2 C4 C5 . . 119.3(3) ?
    C3 C4 C5 . . 116.6(3) ?
    C6 C5 C4 . . 122.0(4) ?
    C6 C5 H5 . . 119.0 ?
    C4 C5 H5 . . 119.0 ?
    C5 C6 C7 . . 119.5(3) ?
    C5 C6 H6 . . 120.2 ?
    C7 C6 H6 . . 120.2 ?
    C8 C7 C6 . . 120.9(4) ?
    C8 C7 Br1 . . 120.0(3) ?
    C6 C7 Br1 . . 119.0(3) ?
    C7 C8 C3 . . 120.1(3) ?
    C7 C8 H8 . . 120.0 ?
    C3 C8 H8 . . 120.0 ?
loop_
    _geom_torsion_atom_site_label_1
    _geom_torsion_atom_site_label_2
    _geom_torsion_atom_site_label_3
    _geom_torsion_atom_site_label_4
    _geom_torsion_site_symmetry_1
    _geom_torsion_site_symmetry_2
    _geom_torsion_site_symmetry_3
    _geom_torsion_site_symmetry_4
    _geom_torsion
    _geom_torsion_publ_flag
    O2 Cu1 N1 C2 5_666 . . . -148.5(3) ?
    O2 Cu1 N1 C2 . . . . 31.5(3) ?
    O2 Cu1 N1 O1 5_666 . . . 13.2(3) ?
    O2 Cu1 N1 O1 . . . . -166.8(3) ?
    C2 N1 O1 C1 . . . . -133.0(3) ?
    Cu1 N1 O1 C1 . . . . 63.0(3) ?
    N1 Cu1 O2 C4 . . . . -38.8(3) ?
    N1 Cu1 O2 C4 5_666 . . . 141.2(3) ?
    O1 N1 C2 C3 . . . . -178.3(3) ?
    Cu1 N1 C2 C3 . . . . -14.3(5) ?
    N1 C2 C3 C8 . . . . 171.7(3) ?
    N1 C2 C3 C4 . . . . -8.6(6) ?
    Cu1 O2 C4 C3 . . . . 29.8(5) ?
    Cu1 O2 C4 C5 . . . . -151.0(3) ?
    C8 C3 C4 O2 . . . . -179.3(3) ?
    C2 C3 C4 O2 . . . . 1.1(6) ?
    C8 C3 C4 C5 . . . . 1.5(5) ?
    C2 C3 C4 C5 . . . . -178.1(3) ?
    O2 C4 C5 C6 . . . . 178.2(3) ?
    C3 C4 C5 C6 . . . . -2.6(5) ?
    C4 C5 C6 C7 . . . . 1.0(6) ?
    C5 C6 C7 C8 . . . . 1.8(5) ?
    C5 C6 C7 Br1 . . . . -176.9(3) ?
    C6 C7 C8 C3 . . . . -2.8(5) ?
    Br1 C7 C8 C3 . . . . 175.9(3) ?
    C4 C3 C8 C7 . . . . 1.1(5) ?
    C2 C3 C8 C7 . . . . -179.2(3) ?
loop_
    _geom_hbond_atom_site_label_D
    _geom_hbond_atom_site_label_H
    _geom_hbond_atom_site_label_A
    _geom_hbond_site_symmetry_A
    _geom_hbond_distance_DH
    _geom_hbond_distance_HA
    _geom_hbond_distance_DA
    _geom_hbond_angle_DHA
    _geom_hbond_publ_flag
    C1 H1C O1 1_565 0.96 2.52 3.328(5) 142 y
