# Supplementary material for: Bis[(E)-4-bromo-2-(methoxy­imino­meth­yl)phenolato-κ2 N,O 1]copper(II)
Source: Acta Crystallogr Sect E Struct Rep Online. 2009 Nov 18;65(Pt 12):m1599. doi: 10.1107/S1600536809047989 (PMC2971867; doi:10.1107/S1600536809047989)
Supplement: Supplementary file 2 [file e-65-m1599-Isup2.hkl]

# 
# h,k,l, Fc-squared, Fo-squared, sigma(Fo-squared) and status flag 
# 
data_I
_shelx_title ' 090427b in C2/c' 
_shelx_refln_list_code          4 
_shelx_F_calc_maximum      390.33 
_exptl_crystal_F_000      1020.00 
_reflns_d_resolution_high  0.8407 
 
loop_ 
 _symmetry_equiv_pos_as_xyz 
 'x, y, z' 
 '-x, y, -z+1/2' 
 'x+1/2, y+1/2, z' 
 '-x+1/2, y+1/2, -z+1/2' 
 '-x, -y, -z' 
 'x, -y, z-1/2' 
 '-x+1/2, -y+1/2, -z' 
 'x+1/2, -y+1/2, z-1/2' 
 
_cell_length_a    24.6905 
_cell_length_b     3.8623 
_cell_length_c    20.2596 
_cell_angle_alpha  90.000 
_cell_angle_beta  117.453 
_cell_angle_gamma  90.000 
 
_shelx_F_squared_multiplier     1.000 
 
loop_ 
 _refln_index_h 
 _refln_index_k 
 _refln_index_l 
 _refln_F_squared_calc 
 _refln_F_squared_meas 
 _refln_F_squared_sigma 
 _refln_observed_status 
   2   0   0      460.61      455.47     29.26 o 
   4   0   0     3974.50     4015.52    101.73 o 
   6   0   0    90427.34    91536.89   1146.05 o 
   8   0   0      267.80      267.04     69.18 o 
  10   0   0     1146.80     1449.20    158.51 o 
  12   0   0    44735.07    43164.61    554.35 o 
  14   0   0     2089.51     2055.79    156.49 o 
  16   0   0     1023.47     1062.11    138.24 o 
  18   0   0    22189.58    24025.21    633.40 o 
  20   0   0      570.70      584.82    173.15 o 
  22   0   0      199.83      171.03    230.87 o 
  24   0   0     7149.32     8445.28    562.31 o 
  26   0   0      891.95     1077.94    300.89 o 
   1   1   0    15977.03    15872.13    610.27 o 
   3   1   0    94924.93    95941.92    876.31 o 
   5   1   0       13.37       44.66     25.50 o 
   7   1   0      191.81      180.55     38.51 o 
   9   1   0    51487.85    53930.49    541.00 o 
  11   1   0     1262.73     1296.94     79.20 o 
  13   1   0      200.79      225.37     62.98 o 
  15   1   0    18436.58    17770.46    411.59 o 
  17   1   0     3201.70     2995.49    181.03 o 
  19   1   0      673.65      578.03    135.38 o 
  21   1   0    11332.41    11639.21    536.00 o 
  23   1   0      151.89       -5.05    143.57 o 
  25   1   0      461.64      345.25    206.74 o 
   0   2   0     9866.10     9251.62    345.87 o 
   2   2   0     1631.36     1617.41     98.37 o 
   4   2   0      813.27      784.16     91.11 o 
   6   2   0     8533.81     8745.18    155.26 o 
   8   2   0      109.69      121.19     68.32 o 
  10   2   0     1498.19     1586.01     99.11 o 
  12   2   0     1271.05     1150.84    116.56 o 
  14   2   0        0.41       61.79    114.27 o 
  16   2   0      166.86      189.88    213.68 o 
  18   2   0     1163.83     1250.92    205.03 o 
  20   2   0      688.15      738.35    216.80 o 
  22   2   0     1181.83     1097.51    206.00 o 
   1   3   0     5579.85     5320.77    265.11 o 
   3   3   0      279.48      243.81     75.37 o 
   5   3   0     1698.40     1908.59    149.19 o 
   7   3   0      154.73      204.90     92.89 o 
   9   3   0      424.30      460.44    165.61 o 
  11   3   0      921.47      918.60    193.81 o 
  13   3   0      405.52      474.45    187.73 o 
  15   3   0      493.07      417.38    203.63 o 
  17   3   0     1151.25     1093.13    221.88 o 
  19   3   0      686.23      696.48    239.77 o 
   0   4   0     1191.67     1408.96    285.19 o 
   2   4   0     3010.80     2507.27    317.44 o 
   4   4   0      934.99      977.29    183.67 o 
   6   4   0     1533.55     1324.73    213.94 o 
   8   4   0     1404.97     1500.06    352.66 o 
  10   4   0     1051.36     1208.36    235.17 o 
  12   4   0      946.40      889.83    213.52 o 
 -25   1   1      207.96      247.27    219.83 o 
 -23   1   1        2.77       31.39    173.33 o 
 -21   1   1     2197.62     2348.17    246.62 o 
 -19   1   1     2307.85     2191.20    180.74 o 
 -17   1   1       10.07      -25.97     91.87 o 
 -15   1   1    10354.75    10120.83    256.27 o 
 -13   1   1      166.32      122.52     63.01 o 
 -11   1   1     1321.16     1344.42     79.15 o 
  -9   1   1    14984.90    15692.41    314.29 o 
  -7   1   1     4018.56     3968.77     75.79 o 
  -5   1   1     1376.93     1371.10     46.24 o 
  -3   1   1    12942.72    13007.46    226.46 o 
  -1   1   1    23108.39    24270.45    493.98 o 
   1   1   1    40841.25    43363.45    464.26 o 
   3   1   1    11225.02    11493.50    189.26 o 
   5   1   1     8558.37     8584.84    137.39 o 
   7   1   1      101.83      134.29     32.38 o 
   9   1   1     8430.62     8759.58    147.82 o 
  11   1   1    19941.91    20484.88    473.98 o 
  13   1   1       33.94       56.78     72.96 o 
  15   1   1      441.27      477.11    104.70 o 
  17   1   1     1349.71     1023.64    140.28 o 
  19   1   1      346.71      295.80    108.20 o 
  21   1   1      471.53      430.57    132.29 o 
  23   1   1     2953.88     2977.61    274.23 o 
 -24   2   1     3634.84     3874.64    521.57 o 
 -22   2   1     1379.35     1376.69    230.61 o 
 -20   2   1      489.82      369.08    170.50 o 
 -18   2   1     5198.45     5638.55    557.64 o 
 -16   2   1     5782.00     6115.67    320.31 o 
 -14   2   1       25.30        8.09    126.74 o 
 -12   2   1    11905.66    11738.76    304.53 o 
 -10   2   1     8532.51     8436.96    282.12 o 
  -8   2   1      606.67      571.60     59.92 o 
  -6   2   1    23995.56    23787.83    267.33 o 
  -4   2   1     5762.12     5612.53    136.31 o 
  -2   2   1     2872.47     2743.63    119.42 o 
   0   2   1    14485.69    14948.88    251.18 o 
   2   2   1    18724.21    19446.31    349.98 o 
   4   2   1       35.43      -55.37     57.59 o 
   6   2   1     5598.90     5383.70    174.39 o 
   8   2   1    14051.92    14516.08    311.80 o 
  10   2   1     1401.07     1400.21    131.68 o 
  12   2   1     3025.01     3060.91    170.24 o 
  14   2   1    11785.19    12152.96    603.69 o 
  16   2   1     2548.43     2255.77    216.81 o 
  18   2   1      112.64       89.00    151.24 o 
  20   2   1     4351.89     4376.97    374.73 o 
  22   2   1      255.97      158.62    207.95 o 
 -19   3   1      262.48      467.43    231.80 o 
 -17   3   1      127.48      192.56    171.79 o 
 -15   3   1     1034.98     1155.50    232.27 o 
 -13   3   1     1349.75     1077.00    190.62 o 
 -11   3   1       11.88      -74.70    164.87 o 
  -9   3   1     4034.82     3800.55    187.04 o 
  -7   3   1     6955.70     7077.24    240.62 o 
  -5   3   1      915.52      967.46    110.94 o 
  -3   3   1     6301.89     6077.17    160.54 o 
  -1   3   1     7095.86     7049.50    172.38 o 
   1   3   1      354.92      275.65     91.82 o 
   3   3   1      747.22      696.27    107.79 o 
   5   3   1     8188.98     8098.13    251.55 o 
   7   3   1      509.75      593.06    148.60 o 
   9   3   1      969.77      774.17    263.76 o 
  11   3   1     5243.21     5271.69    498.87 o 
  13   3   1       74.75      224.69    185.85 o 
  15   3   1      964.87     1107.39    210.74 o 
  17   3   1     2840.11     2942.42    343.96 o 
  19   3   1      178.77      -65.05    154.72 o 
 -12   4   1      135.13      251.33    183.03 o 
 -10   4   1       97.73      177.25    171.64 o 
  -8   4   1       13.36      112.69    237.44 o 
  -6   4   1      194.00      163.90    174.42 o 
  -4   4   1      281.88      347.97    150.21 o 
  -2   4   1        0.04      253.36    215.59 o 
   0   4   1      244.12      601.70    174.30 o 
   2   4   1      197.84      449.89    161.10 o 
   4   4   1       94.11      103.55    176.97 o 
   6   4   1       73.28      145.72    172.39 o 
   8   4   1     1033.42     1335.36    225.40 o 
  10   4   1       49.23      246.73    201.19 o 
  12   4   1      110.88      -71.38    198.53 o 
 -26   0   2       17.95     -174.00    240.20 o 
 -24   0   2     1469.62     1227.32    276.28 o 
 -22   0   2     9149.38    10129.20    388.05 o 
 -20   0   2      383.27      397.28    143.33 o 
 -18   0   2      171.22      205.24    103.07 o 
 -16   0   2    29222.41    28941.74    505.84 o 
 -14   0   2      314.03      321.67    191.61 o 
 -12   0   2    16208.82    18109.57    340.01 o 
 -10   0   2    71368.14    74031.52    660.04 o 
  -8   0   2     4685.50     5192.14    160.21 o 
  -6   0   2        8.06       80.18     52.41 o 
  -4   0   2    37353.69    37133.18    388.53 o 
  -2   0   2     5532.98     5596.07     84.68 o 
   0   0   2    29876.75    30977.36    202.96 o 
   2   0   2    65984.73    65012.77    455.52 o 
   4   0   2     8348.11     8917.85    171.27 o 
   6   0   2        1.33       -9.24     51.54 o 
   8   0   2    72962.46    71414.48    654.35 o 
  10   0   2     1663.66     1813.95    182.06 o 
  12   0   2     6506.96     6401.79    418.66 o 
  14   0   2    40258.11    40843.16    608.08 o 
  16   0   2      540.71      594.78    141.48 o 
  18   0   2      181.18      256.62    139.38 o 
  20   0   2    11611.05    11345.11    552.97 o 
  22   0   2     1294.14     1209.92    287.31 o 
  24   0   2     1302.60     1228.17    311.50 o 
 -25   1   2     3975.82     4326.07    326.47 o 
 -23   1   2       15.34       32.37    162.54 o 
 -21   1   2       60.35       45.23    164.76 o 
 -19   1   2     8955.81     9170.94    283.40 o 
 -17   1   2       20.18      -61.21    105.63 o 
 -15   1   2      218.05      180.37     75.85 o 
 -13   1   2    21325.64    21423.16    563.05 o 
 -11   1   2       39.15       48.07     50.60 o 
  -9   1   2     1571.93     1471.59     58.59 o 
  -7   1   2    50626.78    50951.55    650.01 o 
  -5   1   2       16.64        6.97     31.28 o 
  -3   1   2     5603.60     6222.38    207.47 o 
  -1   1   2    75826.20    75085.55    398.60 o 
   1   1   2     1176.92     1173.89     60.12 o 
   3   1   2      275.79      205.64     40.85 o 
   5   1   2    54838.73    54002.97    630.88 o 
   7   1   2      526.90      488.02     35.68 o 
   9   1   2     5950.24     5920.20    126.77 o 
  11   1   2    23385.61    23353.35    279.24 o 
  13   1   2      340.23      256.78    101.13 o 
  15   1   2     1237.02     1338.89    132.42 o 
  17   1   2     3863.89     3940.26    201.52 o 
  19   1   2       93.94       43.05    123.64 o 
  21   1   2     1076.90     1236.77    161.94 o 
  23   1   2     3827.61     3720.48    295.16 o 
 -24   2   2      207.89       23.82    216.01 o 
 -22   2   2     1771.22     2111.17    280.23 o 
 -20   2   2     1940.25     1814.02    236.77 o 
 -18   2   2        3.02       12.41    177.54 o 
 -16   2   2     2575.70     2305.22    228.76 o 
 -14   2   2     1485.24     1485.53    136.60 o 
 -12   2   2     1578.32     1554.28    162.99 o 
 -10   2   2     8998.38     9257.63    293.78 o 
  -8   2   2     4295.07     4240.55    123.62 o 
  -6   2   2     4026.56     3945.91    175.01 o 
  -4   2   2     4916.88     4440.78    218.66 o 
  -2   2   2      113.90       60.44     57.15 o 
   0   2   2     3553.69     3518.19    130.97 o 
   2   2   2     9498.97     9765.29    227.30 o 
   4   2   2     3696.76     3720.14    143.57 o 
   6   2   2     1434.45     1366.26     97.22 o 
   8   2   2     2627.51     2518.59    105.31 o 
  10   2   2     1617.00     1662.13    130.53 o 
  12   2   2      663.82      593.93    114.31 o 
  14   2   2     1083.18     1198.62    151.16 o 
  16   2   2      435.98      419.61    156.12 o 
  18   2   2      658.91      496.00    173.95 o 
  20   2   2      944.46      664.49    216.27 o 
  22   2   2       68.42      165.87    208.82 o 
 -19   3   2      480.73      419.69    197.65 o 
 -17   3   2      852.77      754.83    189.00 o 
 -15   3   2     1611.79     1649.40    229.50 o 
 -13   3   2      614.79      520.40    191.19 o 
 -11   3   2     3867.36     3980.84    277.33 o 
  -9   3   2     1147.43     1259.26    137.75 o 
  -7   3   2       27.71      -16.65     97.37 o 
  -5   3   2     2432.72     2459.77    159.45 o 
  -3   3   2     3105.24     2993.66    138.75 o 
  -1   3   2       29.37      -60.51     76.25 o 
   1   3   2     4787.38     4805.06    239.46 o 
   3   3   2     1315.12     1410.31    133.44 o 
   5   3   2      463.26      408.74     98.66 o 
   7   3   2      861.55      947.21    175.77 o 
   9   3   2     1299.54     1411.76    209.03 o 
  11   3   2       37.61       24.19    123.20 o 
  13   3   2     2076.85     2302.33    300.04 o 
  15   3   2      313.12      446.28    186.31 o 
  17   3   2       16.53       73.82    172.30 o 
 -12   4   2      984.85     1029.86    242.43 o 
 -10   4   2      407.94      400.10    178.30 o 
  -8   4   2     1381.27     1573.60    214.56 o 
  -6   4   2      245.76      302.73    129.91 o 
  -4   4   2      698.43      882.91    179.34 o 
  -2   4   2     1365.06     1471.77    282.64 o 
   0   4   2      810.98     1014.76    184.97 o 
   2   4   2      854.59     1258.07    241.05 o 
   4   4   2     1333.06     1343.61    315.32 o 
   6   4   2      372.09      649.03    195.57 o 
   8   4   2      637.00      598.62    207.73 o 
  10   4   2     2130.00     2231.04    280.51 o 
 -25   1   3     1449.53     1445.41    244.88 o 
 -23   1   3     2428.50     2238.96    245.44 o 
 -21   1   3      231.58      192.39    136.41 o 
 -19   1   3     2420.44     2673.34    234.68 o 
 -17   1   3     3787.49     3635.55    197.30 o 
 -15   1   3      198.79      224.24     71.96 o 
 -13   1   3     9561.61     9800.73    316.81 o 
 -11   1   3    19122.33    19671.72    253.37 o 
  -9   1   3      962.47      876.76     50.50 o 
  -7   1   3     2967.19     2866.91     60.61 o 
  -5   1   3    13637.14    13451.28    639.70 o 
  -3   1   3     1238.78     1298.28     49.33 o 
  -1   1   3    53601.77    56876.65    524.34 o 
   1   1   3     3346.42     3336.45     87.37 o 
   3   1   3     9806.04    10035.24    133.39 o 
   5   1   3     2158.95     2088.21     60.95 o 
   7   1   3     7363.94     6565.88    236.14 o 
   9   1   3     1996.60     2039.95     89.19 o 
  11   1   3     1982.27     1881.89    135.93 o 
  13   1   3     8947.85     8447.45    250.13 o 
  15   1   3     3642.71     3148.09    203.86 o 
  17   1   3     2866.75     2747.89    243.67 o 
  19   1   3     2400.03     2462.59    215.13 o 
  21   1   3      676.60      694.46    149.70 o 
  23   1   3       62.71       20.37    204.98 o 
 -24   2   3       20.38      179.81    219.51 o 
 -22   2   3     3962.50     4162.38    338.77 o 
 -20   2   3     1406.14     1412.33    300.47 o 
 -18   2   3      222.39       82.16    154.80 o 
 -16   2   3     4629.83     4845.05    297.03 o 
 -14   2   3    11653.97    11535.27    457.04 o 
 -12   2   3      519.22      608.08     96.89 o 
 -10   2   3     7921.64     7789.33    166.78 o 
  -8   2   3    11092.72    11136.46    193.85 o 
  -6   2   3     1266.68     1142.92     99.97 o 
  -4   2   3    28020.77    28807.28    291.73 o 
  -2   2   3    33306.09    33820.43    359.92 o 
   0   2   3     5304.87     5305.24    152.28 o 
   2   2   3     8736.78     8956.59    340.68 o 
   4   2   3    26584.29    26664.81    588.92 o 
   6   2   3     2601.68     2622.40    121.71 o 
   8   2   3     6617.38     6451.90    213.98 o 
  10   2   3     9973.05    10183.93    432.61 o 
  12   2   3      788.37      619.52    130.30 o 
  14   2   3     1443.10     1299.88    144.40 o 
  16   2   3     6318.12     6529.57    360.85 o 
  18   2   3      358.57      351.65    173.22 o 
  20   2   3      567.96      656.61    220.67 o 
 -21   3   3       88.40      120.78    175.71 o 
 -19   3   3     4653.61     5146.16    368.15 o 
 -17   3   3     4103.50     4286.94    390.22 o 
 -15   3   3        5.55      -40.68    156.00 o 
 -13   3   3     4466.87     4473.58    499.08 o 
 -11   3   3     3574.37     3863.11    198.42 o 
  -9   3   3       38.59       70.32    111.96 o 
  -7   3   3     3700.03     3594.80    190.12 o 
  -5   3   3     3262.58     3195.36    145.84 o 
  -3   3   3      373.40      335.84     94.77 o 
  -1   3   3     3343.58     3473.00    147.91 o 
   1   3   3     6991.01     7340.78    287.17 o 
   3   3   3       98.76       49.95     94.48 o 
   5   3   3     1664.15     1570.68    188.45 o 
   7   3   3     8076.41     7618.73   1227.96 o 
   9   3   3      283.97      221.94    141.17 o 
  11   3   3      254.96      401.69    163.67 o 
  13   3   3     6213.63     6824.37    387.07 o 
  15   3   3      157.38      112.72    170.93 o 
  17   3   3       14.83      186.48    188.40 o 
 -14   4   3        2.52      -34.99    204.51 o 
 -12   4   3       50.99      -65.62    187.15 o 
 -10   4   3      824.80      638.86    186.52 o 
  -8   4   3      865.69      861.51    145.93 o 
  -6   4   3       11.43       87.04    150.81 o 
  -4   4   3      220.88      186.60    127.96 o 
  -2   4   3      307.71      357.33    232.99 o 
   0   4   3      284.23      396.52    123.09 o 
   2   4   3      478.23      651.02    180.99 o 
   4   4   3     1654.96     1571.00    222.44 o 
   6   4   3        8.39      259.72    209.65 o 
   8   4   3       42.65       36.81    190.03 o 
  10   4   3      473.04      332.61    183.95 o 
 -24   0   4      915.54      729.89    179.56 o 
 -22   0   4      507.41      418.63    147.65 o 
 -20   0   4    35249.21    37701.80   1174.06 o 
 -18   0   4       51.84       45.76    112.22 o 
 -16   0   4     3353.83     3710.12    198.51 o 
 -14   0   4    34038.23    33935.75    747.34 o 
 -12   0   4    17203.93    19420.71    340.33 o 
 -10   0   4      985.01      928.00     90.21 o 
  -8   0   4    39825.38    41406.80    416.28 o 
  -6   0   4    26242.04    23731.67    395.53 o 
  -4   0   4     7327.84     7212.44    189.28 o 
  -2   0   4   119519.13   114584.02    550.91 o 
   0   0   4    34961.17    36785.78    451.33 o 
   2   0   4     7034.58     6698.54    222.86 o 
   4   0   4    51755.06    53057.39    508.04 o 
   6   0   4     4808.37     4797.75    165.99 o 
   8   0   4     4526.23     4365.05    180.68 o 
  10   0   4    40880.00    39820.52    550.64 o 
  12   0   4     7331.74     7426.31    258.96 o 
  14   0   4    12730.69    12291.27    360.68 o 
  16   0   4     2750.54     2496.69    201.10 o 
  18   0   4     8391.52     7870.24    463.85 o 
  20   0   4      697.15      973.54    280.52 o 
  22   0   4     3145.89     2995.32    401.04 o 
 -27   1   4        0.62     -115.86    310.65 o 
 -25   1   4       20.38      -37.04    147.65 o 
 -23   1   4     7132.86     6808.64    353.45 o 
 -21   1   4       30.48       16.69    153.80 o 
 -19   1   4      634.31      801.74    174.54 o 
 -17   1   4    23035.92    24163.13    841.89 o 
 -15   1   4      168.58      166.91     69.87 o 
 -13   1   4      688.44      564.43     67.59 o 
 -11   1   4    31370.31    31797.60    444.57 o 
  -9   1   4     1547.29     1529.04     54.02 o 
  -7   1   4      660.27      548.01     58.02 o 
  -5   1   4    23039.33    22602.61    974.62 o 
  -3   1   4    57165.97    58392.06    343.66 o 
  -1   1   4    16058.38    16626.15    375.55 o 
   1   1   4    46314.70    46389.67   1242.25 o 
   3   1   4       52.41      158.91     59.66 o 
   5   1   4    19145.27    19851.30    414.97 o 
   7   1   4    35035.48    33584.82    626.89 o 
   9   1   4     1371.71     1205.73     75.81 o 
  11   1   4     4270.83     3967.45    175.49 o 
  13   1   4    14327.02    13197.10    313.13 o 
  15   1   4     4308.60     4201.12    212.56 o 
  17   1   4      458.45      437.34    136.95 o 
  19   1   4     2954.65     2977.80    206.41 o 
  21   1   4      920.33      769.82    170.38 o 
 -24   2   4      231.14      387.45    228.31 o 
 -22   2   4      251.06      358.51    167.67 o 
 -20   2   4     2251.94     2668.61    370.91 o 
 -18   2   4      240.38      345.98    157.00 o 
 -16   2   4     2916.40     3113.65    176.85 o 
 -14   2   4     4565.43     4553.75    194.98 o 
 -12   2   4     1253.60     1183.36     91.87 o 
 -10   2   4     1877.90     1753.15     93.23 o 
  -8   2   4     8629.86     8488.93    181.09 o 
  -6   2   4      298.62      327.40     55.71 o 
  -4   2   4       56.70      -30.20     52.12 o 
  -2   2   4     1072.56     1082.10     82.82 o 
   0   2   4     6185.24     6479.33    153.96 o 
   2   2   4    11077.95    11176.06    551.28 o 
   4   2   4    22931.43    22116.58    343.03 o 
   6   2   4      595.24      593.12    119.24 o 
   8   2   4     7823.82     7912.48    303.64 o 
  10   2   4     4554.11     4589.57    199.48 o 
  12   2   4      654.98      554.99    112.55 o 
  14   2   4      793.24      739.69    143.96 o 
  16   2   4      740.55      822.79    202.37 o 
  18   2   4        5.96       20.15    155.16 o 
  20   2   4      795.31      632.43    200.96 o 
 -21   3   4     1885.30     2230.25    423.96 o 
 -19   3   4     1356.52     1617.12    276.50 o 
 -17   3   4       28.01       29.08    166.61 o 
 -15   3   4     1573.59     2045.50    241.94 o 
 -13   3   4      264.75      279.20    104.68 o 
 -11   3   4       27.42       19.84     99.69 o 
  -9   3   4     2188.54     2047.75    162.42 o 
  -7   3   4     1136.82     1171.31    136.83 o 
  -5   3   4      259.95      283.78    101.09 o 
  -3   3   4     5377.66     5040.77    251.39 o 
  -1   3   4      794.12      873.33    114.04 o 
   1   3   4      109.48        2.35     92.90 o 
   3   3   4     4932.78     4965.61    257.83 o 
   5   3   4     1657.87     1739.40    385.13 o 
   7   3   4       18.55       -3.71    126.47 o 
   9   3   4     4930.82     4957.24    361.58 o 
  11   3   4     1147.91     1264.69    317.02 o 
  13   3   4      130.38       94.27    138.42 o 
  15   3   4     1561.66     1427.52    362.00 o 
  17   3   4       13.66     -139.70    207.31 o 
 -14   4   4      790.95      864.29    235.66 o 
 -12   4   4     1594.53     1967.64    263.13 o 
 -10   4   4      534.85      588.83    198.12 o 
  -8   4   4     1570.37     1709.25    180.86 o 
  -6   4   4     1576.91     1832.78    191.71 o 
  -4   4   4      138.52      186.61    130.69 o 
  -2   4   4     1427.60     1283.64    190.19 o 
   0   4   4     2274.49     2077.64    237.89 o 
   2   4   4       80.31      353.34    191.24 o 
   4   4   4      197.26      309.73    313.41 o 
   6   4   4     1995.10     1736.59    318.71 o 
   8   4   4      100.79       38.49    269.27 o 
 -27   1   5      742.10      918.87    234.60 o 
 -25   1   5      131.88      -22.38    177.67 o 
 -23   1   5      251.24      221.95    174.44 o 
 -21   1   5     1962.20     2034.44    340.57 o 
 -19   1   5      844.26      774.97    120.58 o 
 -17   1   5     3127.69     2764.74    233.54 o 
 -15   1   5     4254.24     4217.36    138.28 o 
 -13   1   5       22.24      -14.37     53.19 o 
 -11   1   5      187.45       67.42     41.41 o 
  -9   1   5    22082.08    21775.61    659.80 o 
  -7   1   5      427.09      460.29     53.18 o 
  -5   1   5       64.89      135.61     55.37 o 
  -3   1   5    22059.88    22877.98    217.33 o 
  -1   1   5    12192.23    12338.74    314.91 o 
   1   1   5     2797.15     2867.45     73.94 o 
   3   1   5    21235.00    21076.30    290.35 o 
   5   1   5      317.41      346.40     56.81 o 
   7   1   5      288.46      354.25     53.72 o 
   9   1   5    13839.03    13745.54    294.98 o 
  11   1   5     1041.64     1002.22    118.86 o 
  13   1   5      152.82      137.97    102.38 o 
  15   1   5      438.75      346.42    115.40 o 
  17   1   5      345.52      295.36    110.33 o 
  19   1   5       18.66      106.11    133.51 o 
  21   1   5     2021.12     1962.69    262.46 o 
 -24   2   5     1643.46     1759.21    263.09 o 
 -22   2   5      987.32     1010.52    221.76 o 
 -20   2   5     2797.97     3078.26    265.25 o 
 -18   2   5     4926.89     5245.73    314.28 o 
 -16   2   5       32.56        9.35    109.97 o 
 -14   2   5     5933.42     5224.37    201.15 o 
 -12   2   5    14586.93    15109.21    249.61 o 
 -10   2   5     2154.05     2061.17    107.19 o 
  -8   2   5     1861.00     1803.23    108.07 o 
  -6   2   5    11892.96    11579.30    337.60 o 
  -4   2   5     1216.35     1133.12     76.31 o 
  -2   2   5       56.20      -17.78     47.21 o 
   0   2   5    11434.07    11876.98    207.13 o 
   2   2   5     1987.72     1877.25     95.94 o 
   4   2   5      872.35      939.45     90.48 o 
   6   2   5    14283.87    14210.91    309.28 o 
   8   2   5     4312.07     4123.29    187.02 o 
  10   2   5      215.46      246.04    111.98 o 
  12   2   5    10443.02    10244.84    310.52 o 
  14   2   5     1064.10      972.13    145.04 o 
  16   2   5       98.86       98.59    109.69 o 
  18   2   5     4076.89     4095.53    326.38 o 
  20   2   5      797.03     1024.82    221.74 o 
 -21   3   5      109.33       31.83    225.01 o 
 -19   3   5      441.23      417.97    226.92 o 
 -17   3   5      319.55      365.60    179.05 o 
 -15   3   5     1237.74     1249.55    251.24 o 
 -13   3   5      561.59      596.66    124.61 o 
 -11   3   5     1929.41     2026.62    163.73 o 
  -9   3   5     5229.13     5272.07    227.69 o 
  -7   3   5     1402.95     1312.48    112.27 o 
  -5   3   5     2275.18     2290.06    155.21 o 
  -3   3   5     6018.76     5802.00    230.52 o 
  -1   3   5     1186.30     1167.89    179.12 o 
   1   3   5     2920.33     2802.90    173.87 o 
   3   3   5     4044.56     4458.38    254.61 o 
   5   3   5     1940.63     1526.56    181.09 o 
   7   3   5       44.38       15.42    146.60 o 
   9   3   5     2491.11     2615.69    241.07 o 
  11   3   5      570.69      511.39    194.38 o 
  13   3   5      186.05      205.91    149.21 o 
  15   3   5     2176.69     2196.26    357.76 o 
 -14   4   5      106.68       20.79    281.37 o 
 -12   4   5       88.06      130.04    159.92 o 
 -10   4   5       18.51       64.90    119.48 o 
  -8   4   5       53.33      383.40    146.11 o 
  -6   4   5      442.23      492.92    172.94 o 
  -4   4   5      163.53       95.28    127.03 o 
  -2   4   5      128.18      160.84    243.17 o 
   0   4   5      126.43      227.17    172.33 o 
   2   4   5      133.53      240.67    164.48 o 
   4   4   5        0.84      183.00    194.92 o 
   6   4   5      263.09      491.97    218.13 o 
   8   4   5       59.94      183.33    231.29 o 
 -26   0   6        9.86       46.68    241.48 o 
 -24   0   6     8879.36    10265.17    560.19 o 
 -22   0   6      124.71      205.80    141.33 o 
 -20   0   6     2136.77     2182.27    270.33 o 
 -18   0   6    35467.86    36476.77    582.56 o 
 -16   0   6      219.21      178.17     87.74 o 
 -14   0   6      876.42      803.37    155.54 o 
 -12   0   6    59061.03    61308.96    619.00 o 
 -10   0   6     1515.57     1422.29    101.51 o 
  -8   0   6    23751.40    21428.10    433.30 o 
  -6   0   6   152356.78   146081.73   1258.73 o 
  -4   0   6     1790.63     1913.05     95.35 o 
  -2   0   6    13289.91    13039.41    249.64 o 
   0   0   6    67158.05    64348.88   1317.56 o 
   2   0   6    26794.30    29107.74    383.50 o 
   4   0   6    19649.74    19058.02    410.35 o 
   6   0   6    37579.11    38779.13    589.26 o 
   8   0   6     7020.94     7211.95    327.84 o 
  10   0   6     6311.99     6021.81    247.99 o 
  12   0   6    22612.59    22430.98    477.49 o 
  14   0   6      955.62      967.60    253.36 o 
  16   0   6      157.29      351.39    234.26 o 
  18   0   6     3150.16     3223.64    382.37 o 
  20   0   6     3091.77     2641.38    385.77 o 
 -27   1   6     4150.78     4493.25    346.83 o 
 -25   1   6      149.66      204.34    165.13 o 
 -23   1   6       23.05      101.95    164.35 o 
 -21   1   6    10238.42    10935.03    319.32 o 
 -19   1   6      123.73      115.59     88.00 o 
 -17   1   6     2114.59     1998.66    140.19 o 
 -15   1   6    38844.14    38259.91    833.25 o 
 -13   1   6     2604.12     2798.39    111.15 o 
 -11   1   6     6871.37     6658.99    151.06 o 
  -9   1   6    37955.52    37763.01    372.26 o 
  -7   1   6      668.20      776.98     71.25 o 
  -5   1   6      362.60      295.50     38.38 o 
  -3   1   6    37289.59    37576.62    864.55 o 
  -1   1   6     1200.35     1278.34     67.12 o 
   1   1   6     7213.88     6820.47    113.53 o 
   3   1   6    44095.51    45915.57    796.80 o 
   5   1   6     1116.71     1101.09    122.45 o 
   7   1   6     4552.41     4366.94    118.37 o 
   9   1   6    11747.57    11086.40    274.23 o 
  11   1   6     2219.93     2052.23    191.58 o 
  13   1   6     6105.09     5750.30    233.39 o 
  15   1   6     4983.03     4881.11    225.49 o 
  17   1   6     1376.86     1327.63    166.12 o 
  19   1   6     1753.79     1626.78    176.50 o 
  21   1   6     1364.55     1108.92    328.05 o 
 -24   2   6      568.57      584.77    190.94 o 
 -22   2   6       15.17      -47.37    163.24 o 
 -20   2   6        5.21       43.06    153.64 o 
 -18   2   6     2190.47     2178.99    333.36 o 
 -16   2   6     1661.52     1655.47    146.43 o 
 -14   2   6      529.72      585.76     96.97 o 
 -12   2   6     2165.90     2076.44    108.08 o 
 -10   2   6      251.18      343.34     66.46 o 
  -8   2   6     1705.37     1864.14    110.66 o 
  -6   2   6     4526.58     4546.47    114.98 o 
  -4   2   6     1425.29     1304.64     77.27 o 
  -2   2   6     1043.43     1022.02     74.39 o 
   0   2   6     8154.82     7789.61    169.49 o 
   2   2   6     1588.34     1462.07    171.64 o 
   4   2   6     3114.17     3162.38    196.79 o 
   6   2   6     1618.48     1645.31    128.83 o 
   8   2   6      274.00      240.68    100.18 o 
  10   2   6      929.20      821.71    116.97 o 
  12   2   6     1903.44     1881.76    158.54 o 
  14   2   6      482.57      453.73    130.13 o 
  16   2   6     1447.14     1064.44    173.63 o 
  18   2   6      876.16      793.39    205.06 o 
 -21   3   6       64.12      150.24    247.63 o 
 -19   3   6      838.45     1051.93    211.23 o 
 -17   3   6      804.97      956.22    234.17 o 
 -15   3   6     1032.16      668.68    149.89 o 
 -13   3   6     2049.12     2072.40    177.12 o 
 -11   3   6        3.36      -64.22    110.71 o 
  -9   3   6        7.05       21.83     77.91 o 
  -7   3   6     2246.11     2385.89    154.48 o 
  -5   3   6     2269.92     2095.19    150.97 o 
  -3   3   6      603.05      458.16    129.74 o 
  -1   3   6     2972.55     3064.64    237.49 o 
   1   3   6        6.66       38.21     98.82 o 
   3   3   6        6.47      -52.71    100.15 o 
   5   3   6     1879.59     2405.80    221.14 o 
   7   3   6       69.44      164.98    153.94 o 
   9   3   6        1.30       -9.18    140.92 o 
  11   3   6     2431.05     2612.65    274.99 o 
  13   3   6      472.78      508.88    210.36 o 
  15   3   6        2.32      136.14    256.54 o 
 -14   4   6      106.42       61.11    201.58 o 
 -12   4   6      300.55      366.72    136.99 o 
 -10   4   6     1856.70     1863.36    179.13 o 
  -8   4   6       73.82       82.17    161.54 o 
  -6   4   6      286.89      245.23    139.51 o 
  -4   4   6     2721.89     3014.41    387.04 o 
  -2   4   6       55.44      114.67    152.44 o 
   0   4   6     1273.22     1332.23    208.98 o 
   2   4   6     3312.65     4127.22    327.56 o 
   4   4   6       82.78      187.43    180.14 o 
   6   4   6      449.48      590.49    200.58 o 
 -27   1   7      955.55     1137.27    215.60 o 
 -25   1   7     1874.83     1888.07    245.64 o 
 -23   1   7      616.46      645.00    187.81 o 
 -21   1   7     3393.32     3011.65    189.51 o 
 -19   1   7      510.82      509.16    121.98 o 
 -17   1   7     4368.13     4211.44    258.74 o 
 -15   1   7     2985.34     3014.97    153.26 o 
 -13   1   7     9580.33     9719.27    210.96 o 
 -11   1   7     3782.58     2435.17    654.13 o 
  -9   1   7      420.95      405.40    110.34 o 
  -7   1   7    15447.84    15955.66    250.38 o 
  -5   1   7     7320.90     7632.76    144.56 o 
  -3   1   7     3685.72     3847.47    109.40 o 
  -1   1   7     9157.91     8772.78    135.21 o 
   1   1   7     6937.23     7065.08    173.29 o 
   3   1   7     2657.67     2896.06     88.52 o 
   5   1   7    10792.03    10949.64    176.93 o 
   7   1   7     1278.19     1122.34    114.88 o 
   9   1   7        0.87       40.29     80.24 o 
  11   1   7     8706.94     8523.58    275.03 o 
  13   1   7     3029.42     2630.70    185.26 o 
  15   1   7       38.39      101.09    135.81 o 
  17   1   7     3720.27     3252.20    216.00 o 
  19   1   7      105.20      172.00    160.30 o 
 -26   2   7      701.89      651.14    254.89 o 
 -24   2   7     1745.81     1809.93    259.00 o 
 -22   2   7     2709.07     2818.61    262.40 o 
 -20   2   7     2978.13     2771.85    267.92 o 
 -18   2   7     1393.72     1318.32    152.57 o 
 -16   2   7     7995.30     7949.02    392.09 o 
 -14   2   7     7901.31     8064.40    201.14 o 
 -12   2   7     1545.18     1400.51    101.92 o 
 -10   2   7     9144.22     9219.16    229.03 o 
  -8   2   7     4332.07     4260.06    304.07 o 
  -6   2   7     6013.65     6079.38    192.41 o 
  -4   2   7    38940.45    40140.72    474.66 o 
  -2   2   7     6952.75     7233.85    265.78 o 
   0   2   7      387.79      387.59     69.48 o 
   2   2   7    11310.59    10762.79    310.27 o 
   4   2   7     5519.88     5289.42    244.79 o 
   6   2   7      361.58      318.35     83.73 o 
   8   2   7     8619.04     8719.00    277.04 o 
  10   2   7     4313.82     4171.45    209.20 o 
  12   2   7      712.79      619.25    143.27 o 
  14   2   7     5477.47     5781.11    326.07 o 
  16   2   7      900.03      883.00    163.97 o 
  18   2   7      493.01      549.86    221.70 o 
 -21   3   7     1741.49     2086.94    315.28 o 
 -19   3   7     2623.97     2683.42    291.70 o 
 -17   3   7      488.80      544.82    141.83 o 
 -15   3   7     1358.80     1318.64    154.83 o 
 -13   3   7     3604.73     3523.92    206.26 o 
 -11   3   7      827.78      892.26    143.27 o 
  -9   3   7      527.83      528.26    110.95 o 
  -7   3   7     6107.07     5777.46    317.92 o 
  -5   3   7     2707.44     2849.02    172.31 o 
  -3   3   7      372.31       78.21    120.54 o 
  -1   3   7     4740.66     4824.87    310.44 o 
   1   3   7     5482.58     5327.13    274.73 o 
   3   3   7      201.56      221.48    112.28 o 
   5   3   7     3903.59     4171.48    240.73 o 
   7   3   7     1857.22     1925.16    214.56 o 
   9   3   7      156.16      239.40    148.41 o 
  11   3   7     3061.10     2999.65    346.72 o 
  13   3   7      783.60      872.40    202.44 o 
 -14   4   7        1.04       26.06    198.41 o 
 -12   4   7       68.01      -99.77    118.49 o 
 -10   4   7      721.52      747.84    190.23 o 
  -8   4   7       40.67       84.98    137.34 o 
  -6   4   7       19.93      119.25    238.93 o 
  -4   4   7      406.81      536.42    222.80 o 
  -2   4   7       41.86      110.73    140.06 o 
   0   4   7      539.56      525.81    291.13 o 
   2   4   7     1090.81     1211.39    323.38 o 
   4   4   7      420.55      592.00    299.19 o 
   6   4   7       89.57      176.44    182.53 o 
 -28   0   8     4084.81     4569.36    504.17 o 
 -26   0   8     1921.32     1778.60    345.87 o 
 -24   0   8      864.05      816.52    269.06 o 
 -22   0   8     9944.68    10433.65    368.10 o 
 -20   0   8     2582.01     2437.75    180.44 o 
 -18   0   8     1348.35     1276.18    141.94 o 
 -16   0   8    27974.61    27863.29    753.07 o 
 -14   0   8     3351.26     3480.97    166.34 o 
 -12   0   8    18861.57    16891.11    898.64 o 
 -10   0   8    48427.31    43822.10    714.24 o 
  -8   0   8      448.87      525.39    101.00 o 
  -6   0   8    55227.41    54457.54    583.32 o 
  -4   0   8    27925.92    26546.34    387.08 o 
  -2   0   8    14772.31    14871.57    360.15 o 
   0   0   8     3176.94     2956.80    104.80 o 
   2   0   8    10019.89     9629.29    179.40 o 
   4   0   8      270.62      180.14     60.64 o 
   6   0   8    19277.22    19128.86    340.78 o 
   8   0   8    21991.21    21041.16    430.05 o 
  10   0   8     2414.68     2358.09    195.23 o 
  12   0   8    27988.67    27767.58    827.55 o 
  14   0   8     4636.97     4363.96    371.34 o 
  16   0   8     1310.66     1423.39    311.92 o 
  18   0   8     3196.81     3120.51    404.86 o 
  20   0   8     1566.87     1660.62    355.64 o 
 -27   1   8      241.28      228.67    165.33 o 
 -25   1   8     2602.26     3156.10    273.52 o 
 -23   1   8     1289.68     1435.40    182.48 o 
 -21   1   8      823.78      854.09    142.65 o 
 -19   1   8     5831.19     6387.34    239.27 o 
 -17   1   8      434.94      338.67     98.23 o 
 -15   1   8     8778.62     8653.05    233.64 o 
 -13   1   8    21781.50    21601.08    500.08 o 
 -11   1   8      232.51      164.90     40.30 o 
  -9   1   8    16353.80    16665.30    301.17 o 
  -7   1   8    34913.14    35044.44    283.22 o 
  -5   1   8     5886.01     6247.09    228.48 o 
  -3   1   8    10685.93    10525.64    165.09 o 
  -1   1   8     9943.30     9820.67    188.98 o 
   1   1   8     6255.71     6274.13    135.16 o 
   3   1   8    10869.09    10959.61    171.30 o 
   5   1   8    11828.74    12152.46    187.63 o 
   7   1   8     1794.15     1730.68    137.63 o 
   9   1   8     8012.59     8051.31    263.64 o 
  11   1   8     4368.91     4413.82    224.49 o 
  13   1   8      172.46      172.17    132.46 o 
  15   1   8     5178.04     5553.80    267.47 o 
  17   1   8     1645.54     1420.04    176.48 o 
  19   1   8      263.99      227.05    274.15 o 
 -26   2   8      423.59      315.48    233.20 o 
 -24   2   8        2.73       20.60    204.79 o 
 -22   2   8      541.96      446.64    195.64 o 
 -20   2   8        1.25      -57.92    189.49 o 
 -18   2   8     2868.93     3054.32    199.40 o 
 -16   2   8     6308.98     6195.93    191.17 o 
 -14   2   8     1322.49     1137.26    104.53 o 
 -12   2   8     1804.05     1865.62    127.20 o 
 -10   2   8     5713.13     6073.73    200.23 o 
  -8   2   8     1135.54     1042.89    134.20 o 
  -6   2   8     2711.34     2436.69    139.65 o 
  -4   2   8      222.48      209.07     64.71 o 
  -2   2   8      489.65      416.05     73.55 o 
   0   2   8      434.42      504.27     99.72 o 
   2   2   8      785.87      831.98    110.29 o 
   4   2   8      121.73      102.65     76.49 o 
   6   2   8     1096.73     1236.79    141.81 o 
   8   2   8      399.75      357.54    125.63 o 
  10   2   8        5.98        5.41    114.36 o 
  12   2   8     1383.79     1309.35    173.79 o 
  14   2   8     1825.71     1670.24    227.83 o 
  16   2   8      136.13       33.59    151.56 o 
 -21   3   8       25.94      -53.44    224.57 o 
 -19   3   8       41.19      100.64    160.32 o 
 -17   3   8     1474.76     1480.33    166.29 o 
 -15   3   8      273.41      437.95    131.06 o 
 -13   3   8       33.75       59.10    112.02 o 
 -11   3   8     3363.02     3310.10    155.39 o 
  -9   3   8      376.48      286.33     99.26 o 
  -7   3   8      488.14      592.07    120.42 o 
  -5   3   8     5227.87     5101.43    256.43 o 
  -3   3   8      246.19       86.72    126.66 o 
  -1   3   8      355.26      290.11    116.24 o 
   1   3   8      327.27      371.90    143.97 o 
   3   3   8      191.86      113.91    111.19 o 
   5   3   8      207.42      156.22    119.83 o 
   7   3   8     2190.23     2352.10    203.66 o 
   9   3   8        0.10      -54.24    138.56 o 
  11   3   8      258.98       98.39    226.62 o 
  13   3   8      936.01     1259.47    247.10 o 
 -12   4   8      108.95       52.52    175.70 o 
 -10   4   8      298.15      380.22    181.59 o 
  -8   4   8     2270.19     2380.51    315.96 o 
  -6   4   8       28.22      226.20    254.21 o 
  -4   4   8        7.23       99.90    144.72 o 
  -2   4   8      685.22      794.28    200.53 o 
   0   4   8      153.37      116.50    147.55 o 
   2   4   8        4.69       60.68    158.51 o 
   4   4   8     2054.75     2418.63    298.07 o 
 -27   1   9      296.27      174.45    234.26 o 
 -25   1   9        5.82       33.14    184.89 o 
 -23   1   9     1058.50     1130.60    147.19 o 
 -21   1   9     2424.32     2471.39    195.61 o 
 -19   1   9     3059.81     2994.15    171.52 o 
 -17   1   9     4941.76     4595.91    194.98 o 
 -15   1   9     3442.30     3455.02    165.11 o 
 -13   1   9      227.43      219.60     64.89 o 
 -11   1   9     3316.05     3107.59    127.51 o 
  -9   1   9     2501.84     2242.75    127.17 o 
  -7   1   9     3446.58     3579.81    103.33 o 
  -5   1   9     1426.63     1273.82     70.48 o 
  -3   1   9    10217.86    10107.58    299.60 o 
  -1   1   9     1317.95     1252.58     67.58 o 
   1   1   9     6586.12     6355.62    136.07 o 
   3   1   9     3360.66     3461.39    110.62 o 
   5   1   9      369.58      390.97     83.11 o 
   7   1   9     2430.28     2314.88    134.74 o 
   9   1   9     4268.00     4251.91    170.63 o 
  11   1   9       12.93       -9.97     94.16 o 
  13   1   9      113.70      119.38    129.50 o 
  15   1   9      614.90      618.65    145.37 o 
  17   1   9      275.37      268.74    152.66 o 
 -26   2   9     1366.37     1765.97    287.52 o 
 -24   2   9      513.68      402.41    225.35 o 
 -22   2   9      573.93      819.83    223.95 o 
 -20   2   9     2102.48     2086.28    222.61 o 
 -18   2   9      577.79      657.43    108.83 o 
 -16   2   9     4064.52     4013.03    163.73 o 
 -14   2   9     5774.33     5453.94    174.26 o 
 -12   2   9     7602.69     7131.36    287.19 o 
 -10   2   9      470.28      391.11     89.51 o 
  -8   2   9     5557.47     5002.26    373.70 o 
  -6   2   9     3980.43     4156.69    170.67 o 
  -4   2   9      283.18      318.79     73.99 o 
  -2   2   9    13038.80    12863.74    272.40 o 
   0   2   9     9228.33     8796.21    236.32 o 
   2   2   9      166.82      165.45    102.91 o 
   4   2   9     5035.37     5155.39    184.79 o 
   6   2   9     5957.03     5668.75    213.47 o 
   8   2   9        3.71      -17.87     92.25 o 
  10   2   9     2881.30     2973.62    222.68 o 
  12   2   9     1025.36      925.09    145.71 o 
  14   2   9        6.95       16.13    148.24 o 
  16   2   9     2186.53     2229.93    282.93 o 
 -21   3   9      655.57      633.99    223.85 o 
 -19   3   9      320.04      250.62    139.76 o 
 -17   3   9     1507.53     1547.64    175.47 o 
 -15   3   9     2099.51     2036.32    188.11 o 
 -13   3   9      233.94      218.47    130.58 o 
 -11   3   9     3543.68     3440.11    189.55 o 
  -9   3   9     1053.77     1099.68    134.75 o 
  -7   3   9      135.28       79.72    105.42 o 
  -5   3   9     6001.41     6132.42    434.15 o 
  -3   3   9       94.12       17.00    131.63 o 
  -1   3   9      253.10      219.91    122.59 o 
   1   3   9     3218.59     3429.04    265.01 o 
   3   3   9     1249.20     1282.89    150.69 o 
   5   3   9      365.32      370.24    130.88 o 
   7   3   9     1758.33     1696.82    175.51 o 
   9   3   9     1085.33     1228.03    185.08 o 
  11   3   9      341.92      528.60    157.73 o 
 -12   4   9        4.70      100.05    143.31 o 
 -10   4   9       92.46       64.32    139.20 o 
  -8   4   9      806.73      797.00    294.95 o 
  -6   4   9      167.05      312.77    276.70 o 
  -4   4   9      241.11      324.92    174.42 o 
  -2   4   9      382.93      452.06    189.04 o 
   0   4   9        2.33      221.56    262.27 o 
   2   4   9      164.07      262.69    227.05 o 
 -28   0  10      788.33      693.45    303.86 o 
 -26   0  10     6220.19     6854.68    544.49 o 
 -24   0  10      704.66      688.35    213.04 o 
 -22   0  10     2899.17     3290.69    323.81 o 
 -20   0  10     4811.95     5387.71    338.87 o 
 -18   0  10    10900.65    11075.47    322.35 o 
 -16   0  10    10046.75    10215.69    292.62 o 
 -14   0  10    12282.52    11190.21    415.47 o 
 -12   0  10     7414.82     6264.36    300.89 o 
 -10   0  10     8663.93     7786.63    314.89 o 
  -8   0  10    49932.96    50945.00    799.97 o 
  -6   0  10    11404.90    11578.63    203.23 o 
  -4   0  10    13985.22    13063.83    279.47 o 
  -2   0  10    10134.18     9952.92    193.10 o 
   0   0  10    28895.03    30520.74    340.24 o 
   2   0  10    19027.94    18917.77    355.88 o 
   4   0  10    13421.62    13301.39    241.60 o 
   6   0  10     3941.86     4458.81    237.72 o 
   8   0  10    10425.33    10419.56    344.90 o 
  10   0  10     2596.87     2276.41    311.50 o 
  12   0  10     2009.75     1706.46    265.67 o 
  14   0  10     4153.20     4402.16    396.38 o 
  16   0  10      811.72      837.74    298.77 o 
  18   0  10      498.72      536.42    307.26 o 
 -27   1  10      161.78       -6.63    191.79 o 
 -25   1  10      635.51      813.75    161.38 o 
 -23   1  10     5270.24     5868.76    262.57 o 
 -21   1  10     1733.75     1742.61    159.80 o 
 -19   1  10     1846.72     1966.63    145.49 o 
 -17   1  10    17456.04    17272.52    346.38 o 
 -15   1  10     1998.33     2001.79    152.25 o 
 -13   1  10     7672.87     7530.46    203.45 o 
 -11   1  10     8836.32     8219.83    203.12 o 
  -9   1  10     2064.21     1877.67    108.87 o 
  -7   1  10    12775.88    12430.88    187.47 o 
  -5   1  10    16360.23    15909.60    293.23 o 
  -3   1  10     2410.30     2308.25     96.65 o 
  -1   1  10    16367.27    16575.05    215.99 o 
   1   1  10     3945.63     4012.00    119.26 o 
   3   1  10     1344.90     1337.08     85.45 o 
   5   1  10     8989.76     8708.80    219.41 o 
   7   1  10     4018.61     3847.22    159.36 o 
   9   1  10     4184.91     3881.84    214.47 o 
  11   1  10     4174.68     4267.72    226.01 o 
  13   1  10     2609.13     2615.30    208.51 o 
  15   1  10      716.00      794.71    171.21 o 
  17   1  10     3031.67     2782.07    295.70 o 
 -26   2  10      939.02     1643.28    283.49 o 
 -24   2  10        4.07       32.09    179.45 o 
 -22   2  10      349.97      419.49    205.55 o 
 -20   2  10     1362.92     1271.61    210.05 o 
 -18   2  10     1552.47     1371.27    127.73 o 
 -16   2  10     3191.42     3106.59    148.73 o 
 -14   2  10     2928.35     2623.66    187.63 o 
 -12   2  10      484.98      447.84     85.99 o 
 -10   2  10     2648.61     2502.48    147.64 o 
  -8   2  10     4752.32     4616.67    191.21 o 
  -6   2  10     1027.31     1081.36    109.45 o 
  -4   2  10     6009.36     6339.83    177.31 o 
  -2   2  10     8031.45     7858.60    255.53 o 
   0   2  10      109.84      106.55    103.92 o 
   2   2  10     2217.07     2233.28    161.14 o 
   4   2  10     1756.62     1623.98    127.61 o 
   6   2  10      301.44      329.46    103.22 o 
   8   2  10      885.35      994.72    128.61 o 
  10   2  10       91.94      170.15    104.28 o 
  12   2  10      143.53      302.74    188.03 o 
  14   2  10     1259.16     1144.28    182.31 o 
 -21   3  10      725.51      706.01    155.40 o 
 -19   3  10       64.95       80.28    132.33 o 
 -17   3  10        4.93      -46.20    106.24 o 
 -15   3  10     3429.45     3564.30    217.34 o 
 -13   3  10       51.31      177.74    120.02 o 
 -11   3  10      339.76      353.11    109.35 o 
  -9   3  10     2076.35     2183.76    167.88 o 
  -7   3  10     2033.30     1913.83    202.37 o 
  -5   3  10       39.86      151.31    109.70 o 
  -3   3  10     4291.10     4081.21    258.01 o 
  -1   3  10      331.15      221.83    146.10 o 
   1   3  10      494.71      350.97    144.77 o 
   3   3  10     2646.25     2548.44    242.77 o 
   5   3  10      302.44      341.44    147.24 o 
   7   3  10       63.43      167.75    149.77 o 
   9   3  10     1660.84     1649.03    197.09 o 
 -12   4  10     1286.44     1521.62    230.91 o 
 -10   4  10      178.28      300.04    271.18 o 
  -8   4  10      308.78      244.02    265.24 o 
  -6   4  10     3408.55     2961.79    364.76 o 
  -4   4  10       59.36       58.29    166.02 o 
  -2   4  10      434.50      146.68    152.15 o 
   0   4  10     2276.40     2553.61    274.90 o 
 -27   1  11     1671.54     1903.93    330.60 o 
 -25   1  11      617.23      497.11    149.02 o 
 -23   1  11        1.21       51.69    126.52 o 
 -21   1  11      303.10      201.66    100.44 o 
 -19   1  11      738.29      788.71    119.94 o 
 -17   1  11      689.61      743.65    109.06 o 
 -15   1  11     5241.55     5131.32    188.21 o 
 -13   1  11     2045.61     1993.38    151.73 o 
 -11   1  11      718.97      682.79    101.79 o 
  -9   1  11     7019.89     6664.28    271.94 o 
  -7   1  11    10151.63    10231.31    180.96 o 
  -5   1  11      317.53      264.58     57.84 o 
  -3   1  11     5735.33     5661.09    135.15 o 
  -1   1  11     1653.45     1740.36     88.99 o 
   1   1  11     3303.89     3214.19    113.41 o 
   3   1  11     2543.98     2260.95    127.21 o 
   5   1  11     3111.12     3061.55    148.83 o 
   7   1  11      174.36      120.27     93.86 o 
   9   1  11      679.23      763.98    134.15 o 
  11   1  11     3312.98     3042.46    192.89 o 
  13   1  11      112.62      204.98    129.60 o 
  15   1  11      338.89      394.58    203.45 o 
 -26   2  11       25.05      120.08    180.84 o 
 -24   2  11     3157.57     3445.03    400.20 o 
 -22   2  11     1901.90     2066.50    235.52 o 
 -20   2  11       21.85       -5.99    109.05 o 
 -18   2  11     3940.52     3680.50    167.13 o 
 -16   2  11     6465.96     6633.00    209.26 o 
 -14   2  11        8.45       36.19     88.53 o 
 -12   2  11     4502.85     4199.33    183.32 o 
 -10   2  11     4775.70     4671.84    190.80 o 
  -8   2  11      259.36      228.77     96.07 o 
  -6   2  11     9078.65     8980.17    245.38 o 
  -4   2  11     2779.77     2610.84    146.93 o 
  -2   2  11     2688.94     2773.10    159.35 o 
   0   2  11     2082.05     2086.85    149.38 o 
   2   2  11     2625.91     2662.52    291.97 o 
   4   2  11      448.17      425.62     94.94 o 
   6   2  11     3925.54     4314.40    199.69 o 
   8   2  11     5077.58     4807.39    210.69 o 
  10   2  11     2540.26     2590.76    177.40 o 
  12   2  11      651.97      785.65    162.04 o 
  14   2  11     1780.93     1783.96    245.77 o 
 -21   3  11      562.92      495.96    234.03 o 
 -19   3  11     1040.19      945.83    165.37 o 
 -17   3  11      191.44       68.54    114.80 o 
 -15   3  11      394.71      302.56    112.45 o 
 -13   3  11     1305.94     1340.94    152.13 o 
 -11   3  11        5.20       25.52    112.94 o 
  -9   3  11     1912.64     2011.34    168.37 o 
  -7   3  11     4292.52     4116.81    283.49 o 
  -5   3  11     1711.15     1595.64    204.72 o 
  -3   3  11     3048.57     3152.23    266.42 o 
  -1   3  11     3228.53     2915.53    253.35 o 
   1   3  11      800.65      843.59    181.21 o 
   3   3  11     2146.42     2317.57    373.88 o 
   5   3  11      721.93     1015.09    153.09 o 
   7   3  11      466.05      673.76    153.89 o 
   9   3  11      842.44      983.43    184.02 o 
 -10   4  11      362.63      384.92    295.37 o 
  -8   4  11       10.66       32.71    159.23 o 
  -6   4  11       40.94       91.96    169.87 o 
  -4   4  11       25.09       39.39    148.17 o 
  -2   4  11       22.16       24.36    164.17 o 
 -28   0  12      153.44      397.23    311.07 o 
 -26   0  12     5487.84     6270.73    503.75 o 
 -24   0  12     6459.54     6577.56    467.25 o 
 -22   0  12      270.61      493.56    180.79 o 
 -20   0  12       62.11       12.69    107.98 o 
 -18   0  12     9058.43     9023.11    296.48 o 
 -16   0  12     1903.52     1518.45    216.01 o 
 -14   0  12    17879.14    16579.91    527.51 o 
 -12   0  12     9716.79     7741.65    349.27 o 
 -10   0  12      190.20      251.66    111.19 o 
  -8   0  12    34043.94    34604.44    710.42 o 
  -6   0  12    12002.84    12627.88    473.00 o 
  -4   0  12     2010.57     2002.37    109.14 o 
  -2   0  12    18317.00    18817.16    293.78 o 
   0   0  12     2628.88     2553.46    123.93 o 
   2   0  12     2631.18     2567.20    132.50 o 
   4   0  12     8559.18     8270.24    300.26 o 
   6   0  12     1002.79     1108.70    171.88 o 
   8   0  12     4405.62     3915.81    349.69 o 
  10   0  12     2440.38     2688.91    353.09 o 
  12   0  12        4.63      341.63    265.24 o 
  14   0  12     1123.91      858.11    308.10 o 
 -27   1  12     2463.35     2994.74    290.51 o 
 -25   1  12       52.15      124.44    143.36 o 
 -23   1  12     3196.37     3174.17    199.51 o 
 -21   1  12     1894.02     2039.29    164.23 o 
 -19   1  12      843.99      685.00    110.19 o 
 -17   1  12     5466.80     5426.24    252.71 o 
 -15   1  12     5740.32     5696.06    219.37 o 
 -13   1  12      937.41      892.70    103.78 o 
 -11   1  12     7793.38     7658.85    216.63 o 
  -9   1  12     8688.95     8392.44    172.69 o 
  -7   1  12      125.19      221.53     70.42 o 
  -5   1  12    17385.73    18052.14    653.82 o 
  -3   1  12    17209.55    17398.05    235.61 o 
  -1   1  12      287.40      255.82     68.76 o 
   1   1  12     4949.94     4964.93    144.00 o 
   3   1  12     2045.17     2177.07    127.78 o 
   5   1  12     1738.83     1510.28    131.35 o 
   7   1  12     4244.84     4485.29    221.87 o 
   9   1  12      131.94       -5.22     98.83 o 
  11   1  12      195.40      276.69    130.34 o 
  13   1  12     2309.09     2101.29    259.11 o 
  15   1  12      374.13      283.17    157.62 o 
 -26   2  12       84.39      241.42    194.14 o 
 -24   2  12      693.94      574.67    229.04 o 
 -22   2  12       11.52       47.83    162.64 o 
 -20   2  12      402.37      466.32    107.66 o 
 -18   2  12      733.05      716.76    105.04 o 
 -16   2  12       58.28       10.42    102.23 o 
 -14   2  12      379.73      481.48    124.51 o 
 -12   2  12     1945.40     1792.91    147.71 o 
 -10   2  12       22.64       28.58     88.33 o 
  -8   2  12     3589.65     3553.75    228.98 o 
  -6   2  12     4016.29     4104.09    184.91 o 
  -4   2  12     5667.67     4764.90    705.33 o 
  -2   2  12     5228.05     5596.00    244.96 o 
   0   2  12      624.25      552.28    115.57 o 
   2   2  12       55.09      134.21    115.86 o 
   4   2  12     1573.89     1450.21    135.06 o 
   6   2  12      616.39      601.38    145.54 o 
   8   2  12       37.20      147.09    116.06 o 
  10   2  12      303.08      231.56    137.48 o 
  12   2  12      741.00      603.43    173.94 o 
 -21   3  12       22.15       18.05    183.60 o 
 -19   3  12      154.33       43.98    138.01 o 
 -17   3  12        3.28      209.31    149.19 o 
 -15   3  12       24.47       43.90    108.33 o 
 -13   3  12     2079.15     1991.27    165.22 o 
 -11   3  12        3.89      140.87    111.03 o 
  -9   3  12      311.67      330.78    129.28 o 
  -7   3  12     2983.47     2921.98    227.89 o 
  -5   3  12      221.40      160.76    263.97 o 
  -3   3  12      290.95      235.44    170.33 o 
  -1   3  12     1066.64     1221.89    202.82 o 
   1   3  12      147.58      143.61    130.77 o 
   3   3  12      100.16       43.76    168.76 o 
   5   3  12     1594.61     2239.49    380.25 o 
   7   3  12        5.76      -37.05    129.82 o 
 -27   1  13        3.83      -12.65    152.75 o 
 -25   1  13      356.05      402.67    138.24 o 
 -23   1  13     1852.23     2214.98    188.27 o 
 -21   1  13      412.35      330.58    124.93 o 
 -19   1  13     5994.30     5743.66    229.34 o 
 -17   1  13     2380.02     2262.30    180.43 o 
 -15   1  13      546.50      646.04    106.97 o 
 -13   1  13     1485.52     1472.66    118.67 o 
 -11   1  13     1061.25      967.80    118.99 o 
  -9   1  13       21.90       40.25     63.50 o 
  -7   1  13     1873.96     1904.32    106.84 o 
  -5   1  13     3026.47     3046.94    130.17 o 
  -3   1  13     5113.40     4851.14    140.68 o 
  -1   1  13     5876.74     5878.52    231.00 o 
   1   1  13      542.54      526.89     90.97 o 
   3   1  13     1261.94     1290.27    116.74 o 
   5   1  13     2370.80     2111.97    177.56 o 
   7   1  13     1183.40     1249.93    153.58 o 
   9   1  13      737.49      702.27    158.07 o 
  11   1  13      636.59      571.00    145.84 o 
  13   1  13      399.47      371.30    157.58 o 
 -26   2  13      862.21      895.64    308.10 o 
 -24   2  13       47.81       52.46    153.47 o 
 -22   2  13     1692.16     1763.76    190.08 o 
 -20   2  13     1941.05     2099.42    191.05 o 
 -18   2  13        0.83       79.28     91.02 o 
 -16   2  13     1862.12     1923.88    153.20 o 
 -14   2  13     5107.54     5161.01    211.90 o 
 -12   2  13      306.28      272.86    103.80 o 
 -10   2  13     4099.51     3991.30    191.57 o 
  -8   2  13     4445.59     4454.19    193.82 o 
  -6   2  13      423.52      291.50    102.58 o 
  -4   2  13     9511.95     8375.07    524.97 o 
  -2   2  13     6931.55     6818.97    376.29 o 
   0   2  13     1818.64     1942.64    156.83 o 
   2   2  13     3430.29     3393.78    176.64 o 
   4   2  13     1622.09     1769.88    147.14 o 
   6   2  13     1472.18     1421.33    141.05 o 
   8   2  13     1702.25     1763.62    236.17 o 
  10   2  13      300.31      378.63    129.99 o 
 -21   3  13       14.16      -82.31    138.08 o 
 -19   3  13     1406.94     1249.51    169.48 o 
 -17   3  13     2247.77     1975.58    248.26 o 
 -15   3  13        2.25       28.24    122.09 o 
 -13   3  13     1686.35     1597.34    160.12 o 
 -11   3  13     2121.04     1915.58    198.50 o 
  -9   3  13        6.34      -30.79    140.80 o 
  -7   3  13      576.72      695.16    180.79 o 
  -5   3  13      933.90      825.63    170.99 o 
  -3   3  13       52.23      -97.52    159.02 o 
  -1   3  13      787.00      716.68    188.22 o 
   1   3  13      836.51      864.18    325.50 o 
   3   3  13      986.25      746.50    188.70 o 
   5   3  13      671.83      600.43    198.61 o 
 -28   0  14     2316.52     2813.26    406.14 o 
 -26   0  14      297.26      198.19    255.06 o 
 -24   0  14     8867.06     8555.62    546.61 o 
 -22   0  14     1534.21     1552.83    278.40 o 
 -20   0  14     4805.47     4172.99    363.27 o 
 -18   0  14    16806.54    15636.93    589.05 o 
 -16   0  14     6089.94     5890.05    353.09 o 
 -14   0  14      127.77       39.47    167.63 o 
 -12   0  14    17486.45    16983.51    551.28 o 
 -10   0  14     9696.88    10461.96    439.24 o 
  -8   0  14     1995.22     1887.67    221.53 o 
  -6   0  14    19176.95    19701.82    325.25 o 
  -4   0  14     3227.24     3244.67    148.92 o 
  -2   0  14      121.76      136.42     94.90 o 
   0   0  14    18945.45    20154.57    522.63 o 
   2   0  14     2952.27     3046.83    203.54 o 
   4   0  14      401.87      503.61    138.28 o 
   6   0  14    15508.30    15153.55    664.16 o 
   8   0  14      105.69        5.52    238.50 o 
  10   0  14      929.53      654.40    287.31 o 
  12   0  14     3705.76     3065.34    379.83 o 
 -27   1  14     1749.27     1852.57    271.18 o 
 -25   1  14     2174.19     2621.90    206.19 o 
 -23   1  14       23.48       -1.93    100.58 o 
 -21   1  14     3483.02     3503.08    192.91 o 
 -19   1  14     2167.80     2170.86    168.48 o 
 -17   1  14      181.32      162.25    114.12 o 
 -15   1  14     8033.60     8159.45    247.42 o 
 -13   1  14     3105.92     2858.00    168.31 o 
 -11   1  14     1460.96     1360.23    130.96 o 
  -9   1  14    12174.23    12119.63    225.26 o 
  -7   1  14     2500.07     2565.48    124.35 o 
  -5   1  14      139.31      142.38     73.98 o 
  -3   1  14    24110.52    24614.02    956.95 o 
  -1   1  14      510.84      534.16     84.00 o 
   1   1  14      235.79      164.68     90.20 o 
   3   1  14     6791.01     6579.94    279.69 o 
   5   1  14     1283.99     1363.84    158.79 o 
   7   1  14      157.61      145.44    113.96 o 
   9   1  14     3795.80     4268.07    254.27 o 
  11   1  14      113.39      112.70    189.24 o 
 -24   2  14     1018.93     1069.34    225.60 o 
 -22   2  14     1170.60     1156.96    163.68 o 
 -20   2  14       72.17       63.12     95.94 o 
 -18   2  14      575.74      553.23    130.87 o 
 -16   2  14      299.35      336.60    124.83 o 
 -14   2  14      109.76      223.72    107.66 o 
 -12   2  14     1324.87     1256.86    135.45 o 
 -10   2  14       40.49       66.75     97.58 o 
  -8   2  14       75.16       62.87    104.25 o 
  -6   2  14     1533.85     1664.96    181.61 o 
  -4   2  14     2757.37     2503.92    273.09 o 
  -2   2  14        4.54       69.47    148.19 o 
   0   2  14      336.69      402.15    109.75 o 
   2   2  14       78.91      128.12     88.12 o 
   4   2  14      260.50      283.84    120.66 o 
   6   2  14     1107.55     1158.72    141.82 o 
   8   2  14      163.75       63.16    132.13 o 
  10   2  14       49.64      -92.17    114.22 o 
 -19   3  14        7.28       15.43    151.98 o 
 -17   3  14      893.94      898.83    162.35 o 
 -15   3  14        0.87        1.37    115.16 o 
 -13   3  14      633.31      618.46    146.20 o 
 -11   3  14      614.38      580.91    158.05 o 
  -9   3  14       30.73      -68.54    123.71 o 
  -7   3  14        2.16      -56.45    134.08 o 
  -5   3  14     1189.33     1032.32    183.52 o 
  -3   3  14      324.77      319.86    160.83 o 
  -1   3  14      448.58      383.56    203.49 o 
   1   3  14      453.12      662.11    186.01 o 
   3   3  14       18.90      108.20    195.73 o 
 -27   1  15     1279.94     1431.30    259.30 o 
 -25   1  15       11.88     -104.90    130.43 o 
 -23   1  15       63.74      -38.24    111.80 o 
 -21   1  15      375.93      369.97    108.01 o 
 -19   1  15      598.35      535.66    128.70 o 
 -17   1  15      408.25      270.76    107.73 o 
 -15   1  15     3902.00     3679.56    174.39 o 
 -13   1  15      236.97      241.53     90.43 o 
 -11   1  15      127.55      101.71     92.19 o 
  -9   1  15     5857.53     5894.35    212.31 o 
  -7   1  15       15.87       60.53     80.54 o 
  -5   1  15      691.32      666.10     87.01 o 
  -3   1  15      523.31      617.66     83.76 o 
  -1   1  15      552.76      567.18    100.14 o 
   1   1  15      335.72      309.01    102.55 o 
   3   1  15     1473.37     1476.91    167.03 o 
   5   1  15     1205.69     1107.76    181.88 o 
   7   1  15       10.66      -53.09    140.88 o 
   9   1  15      241.01      233.05    128.87 o 
  11   1  15      740.07      594.56    247.84 o 
 -24   2  15      566.60      623.17    155.20 o 
 -22   2  15        2.28      -76.09    122.40 o 
 -20   2  15      940.48      915.31    126.81 o 
 -18   2  15     2370.46     2387.11    173.18 o 
 -16   2  15       57.97       71.50    103.99 o 
 -14   2  15      811.56      919.73    127.73 o 
 -12   2  15     2481.27     2565.35    174.74 o 
 -10   2  15     1467.52     1379.67    142.43 o 
  -8   2  15      133.13      303.93    119.87 o 
  -6   2  15     2879.93     3184.99    341.42 o 
  -4   2  15     1418.91     1585.20    187.43 o 
  -2   2  15       19.36     -116.05    144.67 o 
   0   2  15     1179.83     1288.67    146.48 o 
   2   2  15     1204.35     1240.17    133.06 o 
   4   2  15      979.95      995.07    137.35 o 
   6   2  15     1406.78     1263.54    168.35 o 
   8   2  15     2267.25     2265.12    217.15 o 
 -19   3  15      256.97      286.26    163.34 o 
 -17   3  15      205.88      410.30    118.05 o 
 -15   3  15      269.76      390.12    134.53 o 
 -13   3  15      410.64      487.25    155.64 o 
 -11   3  15      630.80      760.03    156.15 o 
  -9   3  15      898.04      969.51    165.20 o 
  -7   3  15      278.49      248.31    184.52 o 
  -5   3  15      329.04      448.13    167.26 o 
  -3   3  15     1043.44     1208.63    255.06 o 
  -1   3  15      543.91      702.64    225.56 o 
   1   3  15      927.09      777.08    176.41 o 
 -28   0  16     2245.61     2176.25    374.73 o 
 -26   0  16      968.50     1149.24    263.12 o 
 -24   0  16       30.09     -140.47    212.62 o 
 -22   0  16     1520.91     1563.44    290.70 o 
 -20   0  16     2479.19     2290.41    276.28 o 
 -18   0  16      658.40      417.60    160.84 o 
 -16   0  16     9631.52     9352.62    460.46 o 
 -14   0  16      550.41      579.29    198.61 o 
 -12   0  16      899.23      993.06    220.68 o 
 -10   0  16     6025.24     6078.48    381.95 o 
  -8   0  16      217.95      185.97    124.38 o 
  -6   0  16     6255.78     6900.90    394.02 o 
  -4   0  16    19504.01    21039.57    370.92 o 
  -2   0  16     4087.20     4070.36    246.38 o 
   0   0  16       26.04      170.90    316.59 o 
   2   0  16    10813.25    10474.27    550.85 o 
   4   0  16      783.17      663.32    264.39 o 
   6   0  16       95.90      -69.17    162.96 o 
   8   0  16     2599.07     3036.91    408.68 o 
  10   0  16        1.44     -171.03    269.91 o 
 -27   1  16       73.35       53.26    155.63 o 
 -25   1  16     3104.50     3370.87    284.41 o 
 -23   1  16     4236.90     4007.53    219.56 o 
 -21   1  16      310.87      257.09    120.38 o 
 -19   1  16     4714.41     4607.67    321.47 o 
 -17   1  16      989.20     1002.80    157.58 o 
 -15   1  16      545.36      425.74    112.02 o 
 -13   1  16     4291.00     4363.12    194.70 o 
 -11   1  16      369.41      334.94    115.52 o 
  -9   1  16      392.99      456.90    108.85 o 
  -7   1  16     3179.60     3472.72    150.93 o 
  -5   1  16     2292.68     2267.89    132.80 o 
  -3   1  16      242.69      164.78     79.48 o 
  -1   1  16     6563.76     7002.46    215.87 o 
   1   1  16      797.95      876.27    150.14 o 
   3   1  16        3.29      -24.54     99.63 o 
   5   1  16     5076.96     5548.93    338.82 o 
   7   1  16      105.10       65.70    120.11 o 
   9   1  16       18.04       44.13    188.74 o 
 -24   2  16      902.43     1059.74    172.98 o 
 -22   2  16     2324.21     2462.75    213.40 o 
 -20   2  16      553.10      676.68    159.69 o 
 -18   2  16      160.74      164.28    121.78 o 
 -16   2  16      272.80      308.86    133.33 o 
 -14   2  16     1871.19     1546.27    158.58 o 
 -12   2  16        2.28       91.17    109.38 o 
 -10   2  16      785.67      860.27    128.02 o 
  -8   2  16      265.17      315.21    140.39 o 
  -6   2  16      509.60      405.77    142.38 o 
  -4   2  16     1862.09     1946.86    195.32 o 
  -2   2  16      528.39      463.27    154.26 o 
   0   2  16      100.94      172.76    130.81 o 
   2   2  16     1327.57     1383.90    147.36 o 
   4   2  16      294.92      239.90    139.66 o 
   6   2  16      235.92      331.39    145.98 o 
 -17   3  16      199.36       34.49    150.35 o 
 -15   3  16     1035.33     1228.08    177.38 o 
 -13   3  16       74.53      150.70    149.64 o 
 -11   3  16      113.95      301.61    159.51 o 
  -9   3  16      335.45      431.05    164.54 o 
  -7   3  16       70.42     -110.57    143.68 o 
  -5   3  16      152.71      144.13    135.70 o 
  -3   3  16     1294.21     1090.87    241.90 o 
  -1   3  16      108.02      201.96    196.88 o 
 -27   1  17       39.89      101.24    156.80 o 
 -25   1  17      801.18      872.35    192.44 o 
 -23   1  17      139.08      197.92    121.92 o 
 -21   1  17     1885.04     1687.91    200.49 o 
 -19   1  17      643.26      490.25    163.37 o 
 -17   1  17      655.04      659.78    149.23 o 
 -15   1  17       17.08      -65.99     86.46 o 
 -13   1  17      702.35      732.75    122.54 o 
 -11   1  17      306.55      309.09    119.04 o 
  -9   1  17      130.07       47.78    111.57 o 
  -7   1  17     3623.82     3725.72    160.14 o 
  -5   1  17     4357.51     4255.43    172.59 o 
  -3   1  17       10.70      -84.20     94.90 o 
  -1   1  17     1564.13     1495.14    132.44 o 
   1   1  17      167.81      333.73    118.19 o 
   3   1  17       69.44      136.80    142.71 o 
   5   1  17     1289.96     1466.21    179.62 o 
   7   1  17      291.85      291.34    145.19 o 
 -24   2  17      301.97      204.98    176.56 o 
 -22   2  17     2406.80     2257.84    195.26 o 
 -20   2  17     1436.62     1283.64    171.00 o 
 -18   2  17      314.13      278.11    143.41 o 
 -16   2  17     1963.18     1807.06    170.65 o 
 -14   2  17     1580.84     1598.40    162.14 o 
 -12   2  17     1491.65     1539.44    158.90 o 
 -10   2  17     1513.96     1560.94    163.83 o 
  -8   2  17      879.91      959.21    194.12 o 
  -6   2  17      511.80      433.49    148.72 o 
  -4   2  17     3496.97     3696.12    276.21 o 
  -2   2  17     1086.83     1329.21    192.16 o 
   0   2  17      112.27       87.65    169.91 o 
   2   2  17      693.71      860.81    151.07 o 
   4   2  17     1216.19     1315.07    190.14 o 
 -15   3  17      552.64      333.69    158.21 o 
 -13   3  17      801.10      710.60    162.10 o 
 -11   3  17     1313.99     1455.73    235.84 o 
  -9   3  17      241.76      287.79    161.76 o 
  -7   3  17     1158.09     1045.66    246.57 o 
  -5   3  17      828.00     1056.95    229.81 o 
  -3   3  17       14.87        9.06    137.76 o 
 -26   0  18     2349.19     2284.05    369.22 o 
 -24   0  18      397.44      106.52    184.61 o 
 -22   0  18       42.14      120.10    226.62 o 
 -20   0  18     7597.22     6450.24    426.08 o 
 -18   0  18     1125.37      923.04    259.30 o 
 -16   0  18       93.07      342.06    218.56 o 
 -14   0  18     7919.21     8138.03    437.12 o 
 -12   0  18      192.05      242.32    206.25 o 
 -10   0  18      125.43      152.78    155.75 o 
  -8   0  18     3040.66     3421.81    236.61 o 
  -6   0  18     1861.41     1771.72    205.97 o 
  -4   0  18     1105.16     1008.64    161.38 o 
  -2   0  18     4782.93     5390.21    298.20 o 
   0   0  18        5.02      165.29    143.36 o 
   2   0  18      600.45      441.79    267.36 o 
   4   0  18     4350.14     4228.58    423.54 o 
   6   0  18      355.77      300.89    277.12 o 
 -25   1  18      334.24      273.47    146.73 o 
 -23   1  18     3656.06     3652.52    270.81 o 
 -21   1  18      271.43      230.34    130.92 o 
 -19   1  18      135.99       69.15    131.40 o 
 -17   1  18     3095.69     3230.79    251.30 o 
 -15   1  18      315.78      410.86    120.82 o 
 -13   1  18       45.73       46.56    124.06 o 
 -11   1  18     6431.45     7097.99    294.75 o 
  -9   1  18      130.26      107.71     93.21 o 
  -7   1  18      216.53      125.20    109.31 o 
  -5   1  18     5104.93     5541.67    198.13 o 
  -3   1  18       36.35       23.85     96.30 o 
  -1   1  18        0.60        1.39    114.98 o 
   1   1  18     2178.13     2327.52    263.83 o 
   3   1  18       18.32       62.11    145.20 o 
   5   1  18       31.29       59.08    125.16 o 
 -22   2  18      305.23      167.30    123.60 o 
 -20   2  18      440.26      433.23    141.84 o 
 -18   2  18      181.46      152.70    117.52 o 
 -16   2  18      237.84      283.80    118.68 o 
 -14   2  18     2128.32     2237.13    173.79 o 
 -12   2  18      450.92      543.68    137.35 o 
 -10   2  18      979.75     1125.99    214.39 o 
  -8   2  18     1024.27     1059.72    201.95 o 
  -6   2  18      403.51      304.93    178.53 o 
  -4   2  18      221.30      183.57    145.71 o 
  -2   2  18      752.30      957.44    212.83 o 
   0   2  18      238.60      164.67    183.23 o 
   2   2  18      483.77      518.33    168.91 o 
 -13   3  18      775.06      925.88    195.60 o 
 -11   3  18        3.51      -19.30    159.45 o 
  -9   3  18      231.64      218.98    193.52 o 
  -7   3  18      180.56      271.61    165.98 o 
 -25   1  19       18.21       -1.00    171.71 o 
 -23   1  19       58.18      139.25    133.89 o 
 -21   1  19      710.92      804.00    175.65 o 
 -19   1  19      409.88      364.68    132.41 o 
 -17   1  19     1141.59     1077.62    175.46 o 
 -15   1  19     1076.86     1150.50    158.41 o 
 -13   1  19      198.94      177.94    120.46 o 
 -11   1  19       76.14      136.17    117.98 o 
  -9   1  19      530.36      606.09    127.73 o 
  -7   1  19     1010.72      700.75    130.69 o 
  -5   1  19       17.54      147.30    126.64 o 
  -3   1  19      330.38      288.38    127.35 o 
  -1   1  19       10.30      -22.75    111.17 o 
   1   1  19      253.97      348.83    141.57 o 
   3   1  19      975.77     1074.25    186.73 o 
 -22   2  19      103.20      107.15    140.48 o 
 -20   2  19      415.74      507.06    164.37 o 
 -18   2  19      554.30      541.77    150.22 o 
 -16   2  19      165.28      153.48    118.07 o 
 -14   2  19      250.14      218.31    128.10 o 
 -12   2  19     1954.39     2037.49    220.77 o 
 -10   2  19      454.27      396.60    169.20 o 
  -8   2  19      766.04      808.24    185.97 o 
  -6   2  19     1252.82     1247.93    184.06 o 
  -4   2  19       21.91     -123.28    166.55 o 
  -2   2  19      603.40      510.26    197.34 o 
   0   2  19     1327.68     1824.01    359.45 o 
 -24   0  20     3568.45     3900.96    433.72 o 
 -22   0  20      788.58      587.77    221.11 o 
 -20   0  20      658.22      494.41    199.04 o 
 -18   0  20     9706.36    10265.90    571.22 o 
 -16   0  20       78.85      123.07    232.14 o 
 -14   0  20      471.33      433.30    228.32 o 
 -12   0  20     6785.31     8205.08    505.02 o 
 -10   0  20      687.74      401.04    246.14 o 
  -8   0  20     2086.38     1951.35    221.15 o 
  -6   0  20     5836.32     6950.10    337.76 o 
  -4   0  20       15.86      -96.49    159.56 o 
  -2   0  20        3.89      -82.91    137.76 o 
   0   0  20     2377.73     2371.47    336.54 o 
   2   0  20       27.38       45.83    270.33 o 
 -23   1  20        2.96      -67.52    144.59 o 
 -21   1  20     3690.76     3535.92    273.55 o 
 -19   1  20      704.85      606.55    186.76 o 
 -17   1  20       27.67       64.79    167.71 o 
 -15   1  20     4253.28     4948.41    562.38 o 
 -13   1  20      606.76      582.77    129.59 o 
 -11   1  20      314.88      250.92    125.15 o 
  -9   1  20     3934.37     4139.94    213.84 o 
  -7   1  20      305.12      256.41    148.95 o 
  -5   1  20        7.13      305.56    286.46 o 
  -3   1  20     2017.35     2507.40    208.37 o 
  -1   1  20       28.45       -4.62    152.31 o 
   1   1  20       47.86       41.55    123.73 o 
 -20   2  20      178.56      126.39    159.35 o 
 -18   2  20      367.74      567.67    154.02 o 
 -16   2  20      586.91      632.57    141.82 o 
 -14   2  20      133.38      195.78    139.64 o 
 -12   2  20     1003.92      994.30    212.54 o 
 -10   2  20      368.28      304.86    201.07 o 
  -8   2  20       28.35      170.65    198.23 o 
  -6   2  20        7.94     -117.79    145.70 o 
  -4   2  20        1.83      -11.28    181.42 o 
 -23   1  21        0.28      -15.28    182.49 o 
 -21   1  21      242.52      252.55    190.05 o 
 -19   1  21      124.12       76.25    126.71 o 
 -17   1  21      214.94      266.69    182.59 o 
 -15   1  21      175.51      165.37    142.83 o 
 -13   1  21      404.68      433.59    134.20 o 
 -11   1  21       16.50      -93.55    120.25 o 
  -9   1  21      302.31      275.67    145.52 o 
  -7   1  21     2966.06     2945.30    251.84 o 
  -5   1  21       66.85      165.93    209.22 o 
  -3   1  21      144.25      175.19    160.48 o 
  -1   1  21      190.15      165.26    199.22 o 
 -16   2  21      660.19      589.02    200.58 o 
 -14   2  21        8.76      -58.14    137.68 o 
 -12   2  21      156.60       -5.99    138.18 o 
 -10   2  21     1283.60     1477.57    240.52 o 
  -8   2  21      140.25       39.54    206.46 o 
  -6   2  21       17.27      -70.57    194.50 o 
 -22   0  22     1795.80     1599.94    334.84 o 
 -20   0  22      856.30      666.71    290.28 o 
 -18   0  22       34.07       33.10    253.36 o 
 -16   0  22     1947.42     2114.72    312.35 o 
 -14   0  22       16.14      -49.23    225.35 o 
 -12   0  22      645.28      766.87    284.76 o 
 -10   0  22     3571.75     4684.80    446.03 o 
  -8   0  22       59.00      -41.59    188.00 o 
  -6   0  22     1239.20     1087.50    196.23 o 
  -4   0  22     2295.54     2752.89    280.94 o 
  -2   0  22        3.06     -280.09    259.30 o 
 -21   1  22      107.86       66.60    159.99 o 
 -19   1  22     1934.94     1848.87    227.04 o 
 -17   1  22        1.77       65.18    154.78 o 
 -15   1  22      181.74       33.12    151.15 o 
 -13   1  22     1715.32     1820.34    181.07 o 
 -11   1  22      678.20      540.03    143.35 o 
  -9   1  22      377.92      370.41    190.93 o 
  -7   1  22      604.40      979.06    317.87 o 
  -5   1  22       63.78      222.80    286.88 o 
 -17   1  23      216.81      279.88    198.95 o 
 -15   1  23       46.45      204.16    167.62 o 
 -13   1  23      141.92      111.43    163.14 o 
 -11   1  23      147.78      174.58    127.47 o 
  -9   1  23       32.76       -1.70    288.58 o 
 -14   0  24     1064.96     1125.47    322.96 o 
 -12   0  24        9.68        9.76    272.46 o 
                                                 
